# Supplementary material for: Insights from Metabolomics Profiling of MSUD in Pediatrics Toward Disease Progression
Source: Metabolites. 2025 Oct 4;15(10):658. doi: 10.3390/metabo15100658 (PMC12566022; doi:10.3390/metabo15100658)
Supplement: Supplementary file 1 [file metabolites-15-00658-s001.zip]

Archive with 1 entries (1 files):
- metabolites-3827186-supplementary.xlsx
