# Supplementary material for: Insights from Metabolomics Profiling of MSUD in Pediatrics Toward Disease Progression
Source: Metabolites. 2025 Oct 4;15(10):658. doi: 10.3390/metabo15100658 (PMC12566022; doi:10.3390/metabo15100658)
Supplement: Supplementary file 1 [file metabolites-15-00658-s001.zip › metabolites-3827186-supplementary.xlsx]

## Sheet: Table S1
Table S1: Significantly dysregulated endogenous metabolites werer in pediatric MSUD patients compared to healthy controls. (Moderated t.test, FDR p-value < 0.05, Fold change 2)
Compound	Retention Time	m/z	CAS ID	Compound name	p (Corr) ([Ped_MSUD] Vs [Ctrl])	FC (abs) ([Ped_MSUD] Vs [Ctrl])	Log FC ([Ped_MSUD] Vs [Ctrl])	Regulation ([Ped_MSUD] Vs [Ctrl])
16.26_460.3357m/z	16.2554	460.336	HMDB0241565	(10E,13E)-Nonadeca-10,13-dienoylcarnitine	3.90044e-06	3.25564	-1.70294	down
17.75_1042.3617m/z	17.7517	1042.36	HMDB0112237	(10Z,13Z)-Nonadecadienoyl-CoA	8.55768e-08	3.65594	1.87024	up
16.80_1151.4326m/z	16.7985	1151.43	HMDB0301375	(11Z)-docos-11-enoyl-CoA	2.15299e-07	2.5516	-1.3514	down
16.02_579.7080m/z	16.0153	579.708	HMDB0301403	(13Z,16Z)-Tetracosa-13,16-dienoyl-CoA	3.3737e-06	2.48887	-1.31549	down
13.47_315.2001m/z	13.4709	315.2	HMDB0242292	(15S)-Prostaglandin A2	3.62346e-08	3.57257	1.83696	up
15.64_367.1463m/z	15.6437	367.146	HMDB0241661	(2E)-4-Hydroxy-3-methylpent-2-enedioylcarnitine	5.7026e-05	3.94156	-1.97877	down
20.00_944.2395m/z	19.998	944.24	HMDB0301033	(2E,4E)-Dodeca-2,4-dienoyl-CoA	5.16135e-08	3.39561	1.76367	up
16.24_166.5953m/z	16.2383	166.595	HMDB0240752	(2E,5Z,7E)-Decatrienoylcarnitine	1.58991e-07	2.04466	-1.03186	down
15.18_318.2388m/z	15.1805	318.239	HMDB0241324	(3E,5E)-Trideca-3,5-dienoylcarnitine	1.11665e-07	2.01885	-1.01354	down
15.43_970.2985m/z	15.4312	970.298	HMDB0301227	(5Z)-Pentadec-5-enoyl-CoA	3.83938e-08	3.53527	1.82182	up
17.75_489.2905m/z	17.7517	489.291	HMDB0241883	(9E,12Z)-10-Nitrooctadeca-9,12-dienoylcarnitine	9.7618e-07	2.75048	1.45968	up
15.33_299.2581m/z	15.3283	299.258	HMDB0010737	(R)-3-Hydroxy-Octadecanoic acid	5.63226e-08	2.53087	1.33963	up
11.35_201.1498m/z	11.351	201.15	HMDB0032662	(S)-9-Hydroxy-10-undecenoic acid	3.14079e-08	5.5056	-2.4609	down
17.75_1047.3742m/z	17.7517	1047.37	HMDB0013640	(S)-Hydroxyoctadecanoyl-CoA	4.25459e-08	3.18014	1.66909	up
11.49_243.1612m/z	11.4938	243.161	HMDB0002327	1,11-Undecanedicarboxylic acid	9.5947e-08	3.47093	1.79532	up
13.17_294.1209m/z	13.1742	294.121	HMDB0001961	1,7-Dimethylguanosine	4.87024e-08	4.07168	-2.02562	down
10.15_369.2253m/z	10.1452	369.225	HMDB0012502	10,11-dihydro-20-dihydroxy-LTB4	0.0190768	2.24327	1.1656	up
15.64_303.2312m/z	15.6437	303.231	HMDB0012504	10,11-dihydro-leukotriene B4	4.18389e-08	7.15605	-2.83916	down
16.70_452.4060m/z	16.6957	452.406	HMDB0240913	10-Methylicosanoylcarnitine	3.14248e-05	2.07433	-1.05265	down
16.93_325.1830m/z	16.9344	325.183	HMDB0004029	11-Dehydrocorticosterone	3.9637e-08	3.01679	1.59301	up
13.99_163.1468m/z	13.9915	163.147	HMDB0032248	11-Dodecenoic acid	3.80976e-08	3.01726	-1.59324	down
16.85_503.2210m/z	16.8499	503.221	HMDB0010338	11-Oxo-androsterone glucuronide	2.97241e-07	2.57065	-1.36213	down
13.63_317.2133m/z	13.6253	317.213	HMDB0005089	12(S)-Leukotriene B4	3.87672e-08	3.30691	1.72548	up
11.65_237.1476m/z	11.648	237.148	HMDB0002059	12-Hydroxydodecanoic acid	3.82595e-08	3.85114	1.94529	up
14.89_299.1992m/z	14.8882	299.199	HMDB0013633	12-KETE	3.83938e-08	3.59487	1.84594	up
8.77_371.2560m/z	8.76807	371.256	HMDB0000328	12-Ketodeoxycholic acid	1.41183e-07	3.49293	1.80444	up
11.29_345.1729m/z	11.2881	345.173	HMDB0012550	12-Oxo-20-carboxy-leukotriene B4	3.62346e-08	3.51261	1.81254	up
14.43_426.3584m/z	14.4317	426.358	HMDB0241521	13-Hydroxyoctadecanoylcarnitine	3.62346e-08	5.55527	-2.47386	down
14.26_400.3424m/z	14.2602	400.342	HMDB0240851	13-Methylpentadecanoylcarnitine	3.71199e-08	8.6664	-3.11543	down
13.17_626.3205m/z	13.1742	626.321	45336	14,15-Leukotriene C4	5.06886e-06	2.91807	-1.54501	down
16.95_323.2056m/z	16.9515	323.206	HMDB0062685	14-oxo-DoHE(1-)	3.83938e-08	3.17455	1.66655	up
14.41_317.2128m/z	14.4082	317.213	HMDB0062688	15-HPETE	5.26474e-08	2.92833	1.55008	up
14.64_140.0903m/z	14.6375	140.09	HMDB0244763	17-Deoxyestradiol	1.38191e-07	2.07824	-1.05536	down
16.54_421.1561m/z	16.5413	421.156	HMDB0000332	18-Oxocortisol	7.71324e-08	2.30022	-1.20177	down
11.39_161.0925m/z	11.3853	161.092	HMDB0002697	19-Norandrosterone	9.81301e-07	2.20361	-1.13987	down
14.43_425.2879m/z	14.4317	425.288	HMDB0000307	1beta-Hydroxycholic acid	4.96472e-06	4.33849	-2.11719	down
17.05_355.3205m/z	17.0487	355.32	HMDB0061660	2(R)-hydroxydocosanoic acid	0.000126264	4.0885	-2.03157	down
16.75_117.0418m/z	16.7471	117.042	HMDB0059760	2,4-Dimethylpimelic acid	4.91722e-05	2.04407	-1.03145	down
16.95_468.2013m/z	16.9515	468.201	HMDB0012634	20-COOH-leukotriene E4	3.83938e-08	3.30361	1.72404	up
16.93_405.1914m/z	16.9344	405.191	HMDB0012643	20-Trihydroxy-leukotriene-B4	4.25235e-08	3.72668	1.89789	up
14.25_345.2098m/z	14.2539	345.21	HMDB0004030	21-Deoxycortisol	4.00705e-08	3.36742	1.75164	up
12.05_455.3159m/z	12.0483	455.316	HMDB0006228	24-Hydroxycalcitriol	6.20948e-07	2.03049	-1.02183	down
17.46_423.3262m/z	17.4603	423.326	HMDB0001419	24-Hydroxycholesterol	4.0107e-08	3.0323	1.60041	up
18.81_437.3068m/z	18.8092	437.307	HMDB0001420	25,26-dihydroxyvitamin D	7.42941e-07	3.9277	1.97368	up
17.05_423.3215m/z	17.0487	423.322	HMDB0002103	27-Hydroxycholesterol	1.30069e-07	3.47065	1.7952	up
13.80_221.1381m/z	13.7967	221.138	HMDB0013162	2-Hexenoylcholine	3.83938e-08	3.50618	1.8099	up
13.92_207.1348m/z	13.923	207.135	HMDB0038273	2-Hexenyl valerate	2.06755e-06	2.85457	-1.51327	down
15.44_355.1507m/z	15.4379	355.151	HMDB0241030	2-hydroxy-3-methylbutanedioylcarnitine	1.11751e-07	2.02243	-1.01609	down
10.93_215.1629m/z	10.9338	215.163	HMDB0245154	2-Hydroxydodecanoic acid	1.25255e-07	4.76695	2.25307	up
9.26_286.1553n	9.2595	331.126	HMDB0000343	2-Hydroxyestrone	3.48346e-08	5.42527	-2.43969	down
18.64_591.2241n	18.6395	592.231	HMDB0012623	2-Hydroxyestrone-1-S-glutathione	3.17891e-08	8.1746	-3.03115	down
16.20_299.2575m/z	16.1971	299.257	HMDB0062549	2-Hydroxystearic acid	4.78745e-08	2.7994	1.48512	up
11.68_366.2265m/z	11.6768	366.227	HMDB0241167	2-Hydroxyundec-6-enoylcarnitine	3.83938e-08	3.67031	-1.8759	down
11.73_167.1433m/z	11.7282	167.143	HMDB0059736	2-Hydroxyundecanoate	5.1217e-08	4.23519	-2.08243	down
11.05_171.0909m/z	11.0481	171.091	HMDB0245202	2-Methoxyestriol	2.21364e-07	2.82857	-1.50007	down
11.05_300.1744n	11.0481	323.164	HMDB0000010	2-Methoxyestrone	1.00709e-07	2.23398	-1.15961	down
0.85_230.9644m/z	0.853867	230.964	HMDB0003391	2-Phospho-D-glyceric acid	1.14753e-06	4.84396	-2.27619	down
8.00_316.0755n	8.00237	170.036	HMDB0062734	2-S-cysteinyl-DOPA	5.03079e-08	8.02009	-3.00362	down
16.70_962.2248m/z	16.6957	962.225	HMDB0300605	3,4-dimethylidenenonanedioyl-CoA	4.07582e-08	2.19318	-1.13303	down
5.06_507.8841m/z	5.05953	507.884	HMDB0000582	3,5-Diiodothyronine	3.18826e-08	5.19183	-2.37624	down
17.75_816.1267m/z	17.7517	816.127	HMDB0301411	3-Butenyl-CoA	3.83938e-08	4.21154	2.07435	up
6.41_287.0464m/z	6.41378	287.046	HMDB0250899	3'-Deoxythymidine-5'-monophosphate	3.82595e-08	4.38997	2.13421	up
15.28_1043.2302m/z	15.2835	1043.23	HMDB0060372	3-Hydroxy-3-(4-methylpent-3-en-1-yl)glutaryl-CoA	1.22082e-06	2.43953	-1.2866	down
7.69_344.2073m/z	7.6938	344.207	HMDB0241132	3-Hydroxydecanedioylcarnitine	4.06822e-08	3.80685	-1.9286	down
8.24_229.1408m/z	8.24235	229.141	HMDB0000413	3-Hydroxydodecanedioic acid	1.11491e-07	2.17607	-1.12173	down
13.39_215.1639m/z	13.3853	215.164	HMDB0000387	3-Hydroxydodecanoic acid	4.21541e-08	3.90912	1.96684	up
16.15_312.1778m/z	16.1525	312.178	HMDB0241677	3-Hydroxyheptanoylcarnitine	9.04422e-08	2.25185	-1.17111	down
13.79_416.3344m/z	13.7858	416.334	HMDB0061642	3-hydroxyhexadecanoyl carnitine	1.93755e-07	3.18539	1.67147	up
8.67_240.1572m/z	8.66522	240.157	HMDB0013131	3-Hydroxyhexanoylcarnitine	4.28213e-08	2.28011	-1.1891	down
10.01_294.1724m/z	10.0081	294.172	HMDB0241771	3-Hydroxynona-4,6-dienoylcarnitine	3.83938e-08	3.91192	1.96788	up
6.63_278.1749m/z	6.62523	278.175	HMDB0241769	3-Hydroxynona-4,7-dienoylcarnitine	1.14757e-07	2.32689	-1.2184	down
8.99_159.1012m/z	8.99092	159.101	HMDB0001954	3-Hydroxyoctanoic acid	5.34111e-06	3.48694	1.80196	up
15.47_257.2096m/z	15.4655	257.21	HMDB0061657	3-hydroxypentadecanoic acid	3.94075e-08	4.7282	2.24129	up
18.06_1043.2994m/z	18.0563	1043.3	HMDB0301096	3-hydroxytridecanoyl-CoA	1.51407e-07	2.71133	-1.439	down
13.38_185.1535m/z	13.38	185.154	HMDB0061654	3-hydroxyundecanoic acid	8.28367e-07	6.8748	-2.78132	down
9.79_304.1748m/z	9.78522	304.175	HMDB0240666	3-Methyladipoylcarnitine	8.56314e-08	2.61272	-1.38555	down
13.43_115.0540m/z	13.4315	115.054	HMDB0002222	3-Methylphenylacetic acid	4.0114e-08	2.84021	-1.506	down
7.78_271.0298m/z	7.7795	271.03	HMDB0001904	3-Nitrotyrosine	9.28794e-07	2.57604	-1.36515	down
1.95_186.9883m/z	1.95097	186.988	HMDB0245962	3-Oxalomalic acid	2.44655e-07	3.63056	1.86019	up
14.64_228.1233m/z	14.6375	228.123	HMDB0241651	3-Oxobutanoylcarnitine	0.00204816	2.51566	1.33093	up
13.31_197.1524m/z	13.3115	197.152	HMDB0010727	3-Oxododecanoic acid	4.21966e-08	2.28566	-1.19261	down
17.46_204.6417m/z	17.4617	204.642	HMDB0241429	3-oxotetradecanoylcarnitine	4.65607e-08	4.48477	-2.16503	down
15.45_976.2816m/z	15.4483	976.282	HMDB0301136	3-Oxotridecanoyl-CoA	9.60526e-08	3.61812	1.85524	up
13.07_473.1487m/z	13.0714	473.149	HMDB0301002	3-OxoUndecanoyl-CoA	3.87026e-08	2.09611	-1.06771	down
11.03_292.1203m/z	11.031	292.12	HMDB0241872	4-(Methylsulfanyl)-2-oxobutanoylcarnitine	6.4838e-08	3.19276	-1.67481	down
11.85_576.2435m/z	11.8483	576.244	HMDB0060139	4-Hydroxy-17beta-estradiol-2-S-glutathione	0.000367235	3.39338	-1.76272	down
0.76_145.0150m/z	0.756716	145.015	HMDB0002070	4-Hydroxy-2-oxoglutaric acid	3.83938e-08	4.12644	2.0449	up
10.06_390.2529m/z	10.0595	390.253	HMDB0241286	4-Hydroxydodecanedioylcarnitine	4.07316e-07	2.63975	-1.4004	down
15.46_996.2600m/z	15.455	996.26	HMDB0301076	4-Hydroxydodecanedioyl-CoA	4.98309e-08	3.1429	-1.65209	down
15.79_446.3144m/z	15.7923	446.314	HMDB0241507	4-Hydroxyhexadecanedioylcarnitine	1.84622e-06	3.41181	-1.77054	down
6.96_464.2030m/z	6.96237	464.203	HMDB0240578	4-Hydroxynonenal glutathione	3.47409e-06	4.01448	-2.00521	down
14.64_261.1567n	14.6375	325.173	HMDB0241653	4-Hydroxyvalerylcarnitine	5.91689e-08	2.09406	-1.06631	down
8.37_258.1713m/z	8.37378	258.171	HMDB0241032	4-Methylpentanoylcarnitine	3.83938e-08	5.72528	2.51735	up
12.07_344.2763m/z	12.0654	344.276	HMDB0240807	4-Methylundecanoylcarnitine	4.67174e-08	5.8391	-2.54575	down
5.04_183.0528n	5.04238	166.05	HMDB0000017	4-Pyridoxic acid	3.48346e-08	10.2528	-3.35795	down
17.68_798.0223m/z	17.6847	798.022	HMDB0304208	5',5'''-diadenosine triphosphate	1.94816e-06	2.54163	1.34576	up
16.95_378.2583m/z	16.9515	378.258	HMDB0240813	5-Methyldodecanoylcarnitine	1.16023e-06	6.584	2.71896	up
15.95_928.2860m/z	15.9467	928.286	HMDB0300615	5-Methyldodecanoyl-CoA	2.76773e-05	2.00665	-1.00479	down
15.06_245.2266m/z	15.0605	245.227	HMDB0031097	5-Octadecynoic acid	8.79088e-08	2.20892	-1.14334	down
11.80_333.2040m/z	11.8023	333.204	HMDB0012824	5-Oxo-6-trans-leukotriene B4	2.86758e-05	2.89748	1.5348	up
15.21_263.2358m/z	15.2149	263.236	HMDB0034074	5-Oxooctadecanoic acid	5.38465e-08	2.16622	-1.11518	down
17.48_163.1477m/z	17.4789	163.148	HMDB0000529	5Z-Dodecenoic acid	1.68983e-05	2.1159	-1.08127	down
13.53_340.1057m/z	13.5286	340.106	HMDB0010362	6-Hydroxy-5-methoxyindole glucuronide	4.09166e-08	2.42308	-1.27684	down
15.43_445.1189m/z	15.4312	445.119	HMDB0060786	6-Hydroxymelatonin glucuronide	4.00893e-08	3.25431	1.70235	up
12.01_271.1883m/z	12.014	271.188	HMDB0031885	6-Hydroxypentadecanedioic acid	1.34369e-07	2.11855	-1.08308	down
11.07_176.0361m/z	11.0653	176.036	HMDB0041815	6-Sulfatoxymelatonin	2.51854e-07	2.57627	-1.36529	down
20.00_936.2426m/z	19.998	936.243	HMDB0300859	7-Hydroxydecanoyl-CoA	4.08425e-08	3.4169	1.77269	up
16.73_174.0384m/z	16.7299	174.038	HMDB0000542	8-Hydroxyadenine	7.19374e-05	2.25012	1.17	up
11.70_320.0594m/z	11.6995	320.059	HMDB0002044	8-Hydroxyguanosine	4.48235e-06	3.53121	1.82016	up
13.28_372.3089m/z	13.2771	372.309	HMDB0240827	8-Hydroxyguanosine	6.70537e-08	4.3706	-2.12783	down
17.74_523.9964m/z	17.7361	523.996	HMDB0011615	8-Oxo-dGTP	3.51949e-06	2.40501	1.26604	up
7.54_210.0007m/z	7.53952	210.001	HMDB0041820	8-Oxoguanine	3.59598e-07	3.03143	-1.6	down
13.75_351.2132m/z	13.7453	351.213	HMDB0004710	9,10,13-TriHOME	6.11361e-08	4.71139	2.23615	up
11.60_335.2184m/z	11.5966	335.218	HMDB0004704	9,10-DHOME	3.82595e-08	4.72031	2.23888	up
14.61_317.2127m/z	14.6139	317.213	HMDB0004701	9,10-Epoxyoctadecenoic acid	3.91157e-08	3.06385	1.61534	up
11.77_394.2963m/z	11.768	394.296	HMDB0013334	9,12-Hexadecadienoylcarnitine	7.48171e-08	3.0556	1.61146	up
12.25_170.1003m/z	12.254	170.1	HMDB0010224	9-HOTE	8.18275e-08	2.26923	-1.1822	down
12.70_209.1527m/z	12.6998	209.153	HMDB0034456	9-Methyldecanoic acid	2.47459e-07	3.06674	-1.61671	down
9.40_667.7860m/z	9.39665	667.786	HMDB0247605	9-O-Acetyl-GD3	7.23848e-07	2.02705	-1.01938	down
11.17_790.1105m/z	11.1681	790.111	HMDB0247926	Acetyl CoA	3.87834e-08	3.6685	1.87519	up
6.65_138.0179m/z	6.6538	138.018	HMDB0000532	Acetylglycine	2.89885e-07	3.5976	1.84704	up
0.89_427.0298n	0.89385	448.004	HMDB0000061	Adenosine 3',5'-diphosphate	0.00351629	2.7598	1.46457	up
0.91_567.9385m/z	0.910983	567.939	HMDB0001364	Adenosine tetraphosphate	1.17682e-06	4.32149	2.11153	up
15.47_695.1062m/z	15.4655	695.106	HMDB0013647	Adenosine thiamine diphosphate	3.83938e-08	3.22826	1.69076	up
13.24_777.0835m/z	13.2428	777.083	HMDB0013646	Adenosine thiamine triphosphate	8.59608e-08	3.49724	-1.80621	down
17.56_612.8352m/z	17.5631	612.835	HMDB0248239	alpha-Neoendorphin	6.69322e-08	3.77381	1.91602	up
16.95_411.3138m/z	16.9515	411.314	HMDB0240583	Arachidonoylcholine	3.83938e-08	5.08703	2.34682	up
1.95_316.9490m/z	1.95097	316.949	HMDB0304539	beta-D-fructose 2,6-bisphosphate	3.92954e-07	4.08945	2.03191	up
13.43_936.3280n	13.4315	937.335	HMDB0003325	Bilirubin diglucuronide	7.01041e-08	14.8585	-3.89322	down
13.35_753.2627m/z	13.351	753.263	HMDB0247718	Blood group A antigen type 2	3.83938e-08	3.63129	1.86048	up
2.48_423.9891m/z	2.47668	423.989	HMDB0001546	CDP	4.26671e-07	3.43238	1.77921	up
15.95_1095.5647m/z	15.9467	1095.56	HMDB0006975	CDP-DG(16:0/22:3(10Z,13Z,16Z))	9.55287e-06	2.63937	1.40019	up
4.26_546.7882m/z	4.25953	546.788	HMDB0116061	CDP-DG(18:2(9Z,11Z)/i-21:0)	3.39456e-08	7.49622	-2.90616	down
16.52_1069.5247m/z	16.5241	1069.52	HMDB0293867	CDP-DG(18:3(10,12,15)-OH(9)/i-17:0)	1.9134e-08	4.87421	-2.28517	down
15.41_1018.5083m/z	15.4141	1018.51	HMDB0293773	CDP-DG(20:3(6,8,11)-OH(5)/i-16:0)	0.00835604	3.00566	1.58768	up
8.58_525.7642m/z	8.5795	525.764	HMDB0116020	CDP-DG(22:5(7Z,10Z,13Z,16Z,19Z)/16:0)	2.34073e-07	3.48101	-1.79951	down
4.24_373.4979m/z	4.2424	373.498	HMDB0116039	CDP-DG(22:6(4Z,7Z,10Z,13Z,16Z,19Z)/20:4(5Z,8Z,11Z,14Z))	3.46037e-08	7.4147	-2.89039	down
17.75_1001.4335n	17.7517	1000.43	HMDB0293328	CDP-DG(22:6(5Z,8E,10Z,13Z,15E,19Z)-2OH(7S, 17S)/i-12:0)	3.86324e-08	3.50232	1.80831	up
15.43_1088.5723m/z	15.4312	1088.57	HMDB0294342	CDP-DG(5-iso PGF2VI/i-22:0)	5.02617e-08	3.02329	1.59612	up
17.75_932.4437m/z	17.7517	932.444	HMDB0292795	CDP-DG(a-13:0/18:1(12Z)-O(9S,10R))	5.02617e-08	3.26017	1.70495	up
19.95_862.4391m/z	19.9487	862.439	HMDB0116064	CDP-DG(a-13:0/a-15:0)	8.16944e-06	3.94006	1.97822	up
5.08_544.8178m/z	5.07667	544.818	HMDB0116085	CDP-DG(a-15:0/a-25:0)	6.44504e-06	3.09484	-1.62987	down
4.26_558.7505m/z	4.25953	558.751	HMDB0293015	CDP-DG(a-17:0/22:6(5Z,8E,10Z,13Z,15E,19Z)-2OH(7S, 17S))	1.05883e-05	6.30246	-2.65591	down
16.44_974.5702m/z	16.4441	974.57	HMDB0116110	CDP-DG(a-17:0/i-19:0)	3.14079e-08	5.53206	-2.46782	down
19.18_377.5215m/z	19.1826	377.521	HMDB0293117	CDP-DG(a-21:0/20:5(6E,8Z,11Z,14Z,17Z)-OH(5))	3.6188e-07	2.84304	1.50744	up
17.75_1170.7067m/z	17.7517	1170.71	HMDB0116120	CDP-DG(a-21:0/a-25:0)	7.60416e-08	3.68713	1.8825	up
16.95_1154.6018m/z	16.9515	1154.6	HMDB0293225	CDP-DG(a-25:0/20:5(7Z,9Z,11E,13E,17Z)-3OH(5,6,15))	3.83938e-08	3.54873	1.8273	up
0.65_590.8173m/z	0.65385	590.817	HMDB0293223	CDP-DG(a-25:0/22:6(5Z,8E,10Z,13Z,15E,19Z)-2OH(7S, 17S))	3.26906e-08	4.18634	2.06569	up
17.26_607.8841m/z	17.2559	607.884	HMDB0116150	CDP-DG(a-25:0/i-24:0)	2.74045e-06	2.10947	1.07688	up
8.31_520.7686m/z	8.30522	520.769	HMDB0116236	CDP-DG(i-16:0/i-19:0)	0.000283794	3.60774	-1.85109	down
4.26_360.8490m/z	4.25953	360.849	HMDB0294042	CDP-DG(i-19:0/18:1(12Z)-O(9S,10R))	7.04291e-08	4.04224	-2.01516	down
5.83_563.8036m/z	5.82523	563.803	HMDB0294395	CDP-DG(i-22:0/20:3(6,8,11)-OH(5))	4.84112e-08	3.27617	-1.71201	down
13.48_388.1971m/z	13.4829	388.197	HMDB0294371	CDP-DG(i-22:0/20:4(8Z,11Z,14Z,17Z)-2OH(5S,6R))	6.11599e-05	3.50149	-1.80797	down
18.18_1200.7618m/z	18.1763	1200.76	HMDB0116365	CDP-DG(i-24:0/i-24:0)	0.000200645	3.03703	-1.60266	down
13.24_1071.4752m/z	13.2428	1071.48	HMDB0293390	CDP-DG(PGD2/i-13:0)	2.94664e-07	3.43778	-1.78148	down
3.88_383.5121m/z	3.8824	383.512	HMDB0291724	CDP-DG(PGE2/20:1(11Z))	8.62517e-07	2.6874	-1.42621	down
16.71_1121.5317m/z	16.7128	1121.53	HMDB0291108	CDP-DG(PGJ2/18:1(11Z))	7.90436e-06	2.24281	-1.16531	down
5.59_539.7464m/z	5.58523	539.746	HMDB0291420	CDP-DG(PGJ2/18:2(9Z,12Z))	6.03716e-07	8.23505	-3.04178	down
8.39_590.8193m/z	8.39093	590.819	HMDB0293188	CDP-DG(PGJ2/a-25:0)	5.66936e-08	2.94198	-1.55679	down
7.59_427.0386m/z	7.59093	427.039	HMDB0001564	CDP-ethanolamine	3.83938e-08	5.36721	2.42417	up
10.27_498.0240m/z	10.2652	498.024	HMDB0059599	CDP-glycerol	3.83938e-08	4.54256	2.18351	up
17.63_609.5551m/z	17.6317	609.555	HMDB0060057	CE(15:0)	5.10422e-08	2.8126	1.4919	up
18.40_717.5440m/z	18.3993	717.544	HMDB0290223	CE(5-iso PGF2VI)	1.74481e-05	3.29076	-1.71842	down
18.42_772.5714m/z	18.4165	772.571	HMDB0290218	CE(LTE4)	3.48346e-08	4.27812	-2.09698	down
17.39_802.5991m/z	17.3932	802.599	HMDB0290220	CE(TXB2)	3.96735e-08	6.58023	-2.71814	down
8.87_198.1485m/z	8.87094	198.149	HMDB0289862	Cer(d16:1/18:2(10E,12Z)+=O(9))	1.72603e-07	2.43355	-1.28306	down
15.43_612.4617m/z	15.4312	612.462	HMDB0289858	Cer(d16:1/20:3(8Z,11Z,14Z)-2OH(5,6))	1.63341e-05	2.31872	1.21333	up
17.72_554.4595m/z	17.719	554.46	HMDB0289860	Cer(d16:1/20:4(6E,8Z,11Z,14Z)+=O(5))	8.05462e-06	2.18811	-1.12969	down
16.36_586.4531m/z	16.3584	586.453	HMDB0289872	Cer(d16:1/20:5(7Z,9Z,11E,13E,17Z)-3OH(5,6,15))	4.24784e-05	2.3726	-1.24647	down
16.46_546.4891m/z	16.4612	546.489	HMDB0289917	Cer(d17:1/18:1(12Z)-O(9S,10R))	1.70842e-06	2.43967	1.28668	up
16.87_594.4949m/z	16.8671	594.495	HMDB0289930	Cer(d17:1/22:6(4Z,7Z,10Z,13E,15E,19Z)-OH(17))	2.50746e-07	3.29724	-1.72126	down
16.90_628.4936m/z	16.9014	628.494	HMDB0289931	Cer(d17:1/22:6(4Z,7Z,11E,13Z,15E,19Z)-2OH(10S,17))	1.69095e-06	2.78954	-1.48003	down
17.74_611.4904n	17.7361	612.498	HMDB0289927	Cer(d17:1/22:6(5Z,7Z,10Z,13Z,16Z,19Z)-OH(4))	1.04248e-06	2.37663	-1.24892	down
19.97_376.2351m/z	19.9658	376.235	HMDB0289906	Cer(d17:1/LTE4)	7.31509e-07	2.02692	1.01929	up
17.72_584.4730m/z	17.719	584.473	HMDB0289901	Cer(d17:1/PGE2)	1.07085e-06	2.20846	-1.14304	down
16.88_601.4711n	16.8842	584.468	HMDB0289905	Cer(d17:1/PGJ2)	1.16054e-06	2.26236	-1.17783	down
15.27_578.5940m/z	15.2663	578.594	HMDB0011764	Cer(d18:0/20:0)	0.000347889	2.03399	1.02431	up
17.48_586.5115m/z	17.4789	586.512	HMDB0004948	Cer(d18:1/18:1(9Z))	8.91975e-08	2.35425	-1.23527	down
19.95_641.4981n	19.9487	343.738	HMDB0290027	Cer(d18:1/22:6(5Z,8E,10Z,13Z,15E,19Z)-2OH(7S, 17S))	2.30824e-06	2.3054	1.20502	up
17.21_564.4840m/z	17.2102	564.484	HMDB0290047	Cer(d18:2(4E,14Z)/20:4(5Z,8Z,11Z,14Z)-OH(20))	8.07914e-07	2.67605	-1.4201	down
16.54_630.4791m/z	16.5413	630.479	HMDB0290080	Cer(d18:2(4E,14Z)/20:5(7Z,9Z,11E,13E,17Z)-3OH(5,6,15))	0.000391407	2.2826	-1.19068	down
17.53_650.4430m/z	17.5303	650.443	HMDB0290067	Cer(d18:2(4E,14Z)/5-iso PGF2VI)	3.8178e-08	3.77243	-1.91549	down
13.65_371.2438m/z	13.6486	371.244	HMDB0290062	Cer(d18:2(4E,14Z)/LTE4)	2.41233e-05	3.4412	-1.78291	down
16.56_678.4636m/z	16.5584	678.464	HMDB0290091	Cer(d18:2(4E,14Z)/PGE1)	5.49403e-08	2.45551	-1.29602	down
18.31_694.4615m/z	18.3135	694.462	HMDB0290064	Cer(d18:2(4E,14Z)/TXB2)	1.63987e-07	2.87132	-1.52171	down
14.84_629.5332n	14.8434	674.504	HMDB0290101	Cer(d20:1/20:4(5Z,8Z,11Z,14Z)-OH(19S))	5.68056e-08	3.47423	-1.7967	down
15.16_690.4996m/z	15.1634	690.5	HMDB0290134	Cer(d20:1/20:4(8Z,11Z,14Z,17Z)-2OH(5S,6R))	6.10572e-05	3.46224	-1.79171	down
14.34_638.4746m/z	14.3396	638.475	HMDB0290179	Cer(t18:0/20:5(5Z,8Z,11Z,14Z,16E)-OH(18R))	3.24072e-05	2.38607	1.25464	up
17.26_608.5102m/z	17.2559	608.51	HMDB0290192	Cer(t18:0/22:5(4Z,7Z,10Z,13Z,19Z)-O(16,17))	1.10533e-07	2.92435	-1.54811	down
16.58_674.5035m/z	16.5755	674.504	HMDB0290161	Cer(t18:0/PGE2)	3.12606e-05	2.21655	-1.14832	down
17.44_584.5600m/z	17.4446	584.56	103023	Cer(t20:0/16:0)	3.83927e-08	8.21062	3.03749	up
8.65_364.2265m/z	8.64809	364.226	CerP(d15:0/2:0)	CerP(d15:0/2:0)	3.01433e-07	2.40047	-1.26332	down
5.55_416.2169m/z	5.55095	416.217	CerP(d16:1/2:0)	CerP(d16:1/2:0)	3.08414e-07	10.9955	-3.45884	down
16.90_600.4683m/z	16.9014	600.468	HMDB0010700	CerP(d18:1/16:0)	5.63812e-06	2.19866	-1.13662	down
16.88_638.5198m/z	16.8842	638.52	HMDB0010702	CerP(d18:1/20:0)	3.78338e-07	3.30436	-1.72437	down
16.64_276.6503m/z	16.6441	276.65	HMDB0242402	Chenodeoxycholylaspartic acid	4.63396e-08	5.11769	-2.35549	down
18.24_522.3239m/z	18.2433	522.324	HMDB0242403	Chenodeoxycholylmethionine	5.39522e-08	3.69071	1.8839	up
9.40_168.1231m/z	9.39665	168.123	HMDB0000097	Choline	3.48346e-08	3.0453	-1.60659	down
18.28_546.3615m/z	18.2777	546.361	HMDB0242383	Cholylcitrulline	3.83938e-08	5.00126	2.32229	up
18.64_280.6657m/z	18.6395	280.666	HMDB0242384	Cholylglutamic acid	1.47472e-06	2.52028	-1.33358	down
17.70_281.6651m/z	17.7019	281.665	HMDB0242382	Cholylmethionine	3.62346e-08	5.97603	-2.57919	down
14.17_615.3398m/z	14.1682	615.34	HMDB0242374	Cholyltryptophan	3.83938e-08	3.50833	1.81079	up
17.41_508.3642m/z	17.4103	508.364	HMDB0242380	Cholylvaline	3.83938e-08	3.30647	-1.72529	down
15.47_135.1166m/z	15.4721	135.117	HMDB0004980	cis-4-Decenoic acid	4.01144e-08	3.38557	-1.7594	down
7.48_545.3058m/z	7.47665	545.306	HMDB0124562	CL(10:0/10:0/10:0/12:0)	4.07109e-08	4.59989	-2.2016	down
16.03_749.5388m/z	16.0324	749.539	HMDB0200591	CL(11:0/18:2(9Z,11Z)/22:0/22:0)	3.82595e-08	3.54084	-1.82409	down
19.95_667.4647m/z	19.9487	667.465	HMDB0214434	CL(13:0/16:0/i-16:0/i-16:0)	5.96257e-08	2.52526	1.33643	up
16.36_823.5132m/z	16.3584	823.513	HMDB0059160	CL(20:4(5Z,8Z,11Z,14Z)/22:5(7Z,10Z,13Z,16Z,19Z)/22:5(7Z,10Z,13Z,16Z,19Z)/22:5(7Z,10Z,13Z,16Z,19Z))	0.000551085	2.27996	1.18901	up
20.00_1099.6955m/z	19.998	1099.7	HMDB0117445	CL(8:0/10:0/10:0/i-18:0)	4.29998e-08	3.39557	1.76365	up
8.87_1053.6078m/z	8.87094	1053.61	HMDB0118022	CL(8:0/11:0/11:0/11:0)	3.83938e-08	2.86288	-1.51747	down
16.22_465.3097m/z	16.2211	465.31	HMDB0119966	CL(8:0/13:0/18:2(9Z,11Z)/a-25:0)	3.83938e-08	2.58913	-1.37247	down
10.03_387.2328m/z	10.0252	387.233	HMDB0116857	CL(8:0/8:0/10:0/a-21:0)	3.80103e-07	2.05598	-1.03983	down
10.89_373.2190m/z	10.8939	373.219	HMDB0116969	CL(8:0/8:0/13:0/i-15:0)	2.02633e-07	2.54586	-1.34815	down
19.98_1176.7135n	19.983	611.346	HMDB0117307	CL(8:0/8:0/18:2(9Z,11Z)/18:2(9Z,11Z))	0.000588224	3.03966	-1.60391	down
17.18_1081.6278m/z	17.1759	1081.63	HMDB0116938	CL(8:0/8:0/i-12:0/a-15:0)	1.14523e-07	2.15492	-1.10764	down
8.05_562.3401m/z	8.05379	562.34	HMDB0117080	CL(8:0/8:0/i-14:0/16:0)	1.69625e-07	3.02671	-1.59775	down
17.26_629.3918m/z	17.2559	629.392	HMDB0207220	CL(i-12:0/i-12:0/i-13:0/17:0)	3.66926e-07	2.287	1.19346	up
19.95_683.4442m/z	19.9487	683.444	HMDB0092636	CL(i-14:0/i-17:0/i-13:0/18:2(9Z,11Z))	1.31134e-06	2.12635	1.08838	up
16.95_651.1235m/z	16.9515	651.124	HMDB0012206	CMP-N-glycoloylneuraminate	4.51182e-08	2.98503	1.57775	up
18.64_454.3345m/z	18.6395	454.335	HMDB0001072	Coenzyme Q10	9.33002e-08	2.77982	-1.47499	down
16.33_681.2965m/z	16.3343	681.296	HMDB0001261	Coproporphyrinogen III	1.07634e-06	4.04083	2.01465	up
16.21_423.1460m/z	16.2143	423.146	HMDB0062779	Cortisol 21-sulfate	3.83938e-08	4.10396	2.03702	up
19.97_463.2239m/z	19.9658	463.224	HMDB0007005	CPA(18:1(11Z)/0:0)	4.48638e-07	2.31281	1.20965	up
12.11_416.2291n	12.1052	397.211	HMDB0007007	CPA(18:2(9Z,12Z)/0:0)	1.0243e-05	3.26854	1.70865	up
16.03_617.0850m/z	16.0256	617.085	HMDB0250518	CpG dinucleotides	5.0717e-08	3.43428	1.78001	up
8.31_352.0379m/z	8.30522	352.038	HMDB0000058	Cyclic AMP	6.74092e-08	2.75195	-1.46045	down
10.39_655.0865m/z	10.3852	655.087	HMDB0060465	cyclic GMP-AMP	3.86525e-08	3.43252	1.77927	up
14.94_413.1012m/z	14.9396	413.101	HMDB0060812	cyclic N-Acetylserotonin glucuronide	3.43796e-06	3.15969	1.65978	up
11.78_149.0183m/z	11.7797	149.018	HMDB0028781	Cysteinyl-Methionine	3.14079e-08	5.77067	-2.52874	down
16.25_635.1191m/z	16.2485	635.119	HMDB0001176	Cytidine 5'-monophosphate-N-acetylneuraminic acid	1.58395e-07	4.64783	2.21656	up
6.08_290.0550m/z	6.07667	290.055	HMDB0001202	dCMP	4.84219e-08	2.14305	-1.09966	down
8.48_308.1885m/z	8.47665	308.188	HMDB0241083	Dec-5-enedioylcarnitine	2.14527e-07	2.26072	-1.17678	down
15.11_403.1819m/z	15.1119	403.182	HMDB0241128	Deca-2,5,8-trienedioylcarnitine	5.11054e-08	2.18897	-1.13025	down
14.91_403.1810m/z	14.912	403.181	HMDB0241129	Deca-3,5,7-trienedioylcarnitine	2.60399e-07	2.9633	-1.5672	down
17.48_169.6205m/z	17.4789	169.62	HMDB0000651	Decanoylcarnitine	5.41227e-08	2.26353	-1.17858	down
11.55_349.1492m/z	11.5452	349.149	HMDB0001032	Dehydroepiandrosterone sulfate	7.11393e-08	3.86163	1.94921	up
13.43_652.2575n	13.4315	653.265	HMDB0002242	Dehydroisocoproporphyrinogen	3.80223e-07	3.85701	-1.94748	down
13.35_315.1161m/z	13.3457	315.116	HMDB0000101	Deoxyadenosine	5.66263e-08	2.11076	-1.07776	down
16.31_520.3842n	16.3069	565.355	HMDB0242422	Deoxycholyllysine	6.59299e-08	2.13523	-1.09439	down
12.36_494.3484m/z	12.3569	494.348	HMDB0242445	Deoxycholylthreonine	1.20743e-07	2.05792	-1.04118	down
18.54_579.3761m/z	18.5365	579.376	HMDB0242417	Deoxycholyltryptophan	2.21999e-06	5.37861	-2.42723	down
14.26_186.1130m/z	14.2602	186.113	HMDB0251005	Deoxycortisol	8.51333e-07	2.34247	-1.22803	down
17.75_208.0731m/z	17.7517	208.073	HMDB0000014	Deoxycytidine	3.83938e-08	3.33649	1.73833	up
5.25_432.9576m/z	5.2481	432.958	HMDB0001191	Deoxyuridine triphosphate	0.00121896	3.023	-1.59598	down
0.81_360.9731m/z	0.808133	360.973	HMDB0001047	D-Fructose 2,6-bisphosphate	0.00193129	2.54812	1.34943	up
12.81_417.2590m/z	12.8141	417.259	HMDB0092960	DG(10:0/0:0/8:0)	4.21966e-08	2.92476	-1.54832	down
16.75_585.3806m/z	16.7458	585.381	HMDB0294549	DG(10:0/20:4(6E,8Z,11Z,13E)-2OH(5S,15S)/0:0)	3.83938e-08	5.3813	2.42795	up
14.48_593.3848m/z	14.4832	593.385	HMDB0294417	DG(10:0/20:4(6E,8Z,11Z,14Z)-OH(5S)/0:0)	0.000163649	2.28531	-1.19239	down
18.07_680.4455m/z	18.0734	680.446	HMDB0294783	DG(12:0/0:0/22:6(4Z,7Z,11E,13Z,15E,19Z)-2OH(10S,17))	1.04004e-07	2.80001	-1.48543	down
19.95_696.4473m/z	19.9487	696.447	HMDB0294681	DG(12:0/LTE4/0:0)	8.79123e-08	2.71035	1.43848	up
7.25_318.1956m/z	7.2538	318.196	HMDB0294677	DG(12:0/PGJ2/0:0)	1.18553e-07	2.97806	-1.57437	down
17.27_318.2169m/z	17.273	318.217	HMDB0294813	DG(13:0/20:3(5Z,8Z,11Z)-O(14R,15S)/0:0)	1.07489e-06	2.05474	-1.03895	down
19.97_323.2260m/z	19.9658	323.226	DG(13:0/22:5/0:0)	DG(13:0/22:5/0:0)	1.44185e-07	2.13811	1.09633	up
16.93_595.4223m/z	16.9344	595.422	HMDB0294909	DG(13:0/5-iso PGF2VI/0:0)	4.29903e-08	2.94914	1.56029	up
17.10_647.4473m/z	17.1001	647.447	HMDB0295013	DG(13:0/PGF1alpha/0:0)	6.16088e-08	3.79616	1.92454	up
17.75_585.4207m/z	17.7517	585.421	HMDB0294885	DG(13:0/PGJ2/0:0)	3.83938e-08	5.14551	2.36331	up
19.41_529.4574m/z	19.4056	529.457	HMDB0007016	DG(14:0/18:2(9Z,12Z)/0:0)	0.0001997	2.9421	-1.55685	down
17.73_545.4531m/z	17.7346	545.453	HMDB0007044	DG(14:1(9Z)/18:1(9Z)/0:0)	3.21221e-06	5.47073	2.45173	up
19.42_617.5081m/z	19.4228	617.508	HMDB0007049	DG(14:1(9Z)/20:0/0:0)	0.00712918	2.70477	-1.43551	down
18.00_603.5306m/z	18.0049	603.531	HMDB0007058	DG(14:1(9Z)/22:1(13Z)/0:0)	8.49243e-05	3.25722	-1.70364	down
17.75_623.4541m/z	17.7517	623.454	HMDB0295281	DG(15:0/0:0/5-iso PGF2VI)	3.83938e-08	4.30159	2.10487	up
19.90_330.2461m/z	19.8972	330.246	HMDB0295275	DG(15:0/20:3(8Z,11Z,14Z)-2OH(5,6)/0:0)	1.38046e-07	2.2798	1.18891	up
15.35_695.4461m/z	15.3521	695.446	HMDB0295239	DG(15:0/PGE2/0:0)	2.93556e-06	2.82867	-1.50012	down
18.43_339.2190m/z	18.4337	339.219	HMDB0295255	DG(15:0/PGJ2/0:0)	1.17222e-07	2.54911	-1.34999	down
17.03_637.4758m/z	17.0316	637.476	HMDB0007139	DG(16:1(9Z)/20:3(5Z,8Z,11Z)/0:0)	5.795e-08	4.05185	2.01858	up
14.15_784.6803m/z	14.1459	784.68	DG(17:0/26:1/0:0)	DG(17:0/26:1/0:0)	4.29998e-08	2.23697	-1.16155	down
16.95_732.5477m/z	16.9529	732.548	HMDB0007179	DG(18:0/22:6(4Z,7Z,10Z,13Z,16Z,19Z)/0:0)	9.47615e-07	2.52984	-1.33905	down
16.92_672.5194m/z	16.9186	672.519	HMDB0295512	DG(18:1(12Z)-O(9S,10R)/16:0/0:0)	2.54725e-06	2.55525	-1.35346	down
1.13_237.1636m/z	1.12813	237.164	DG(18:2/22:6/0:0)	DG(18:2/22:6/0:0)	2.25466e-07	3.55254	-1.82885	down
19.98_696.5673n	19.983	760.583	DG(18:2/24:4/0:0)	DG(18:2/24:4/0:0)	3.62346e-08	6.53646	-2.70851	down
18.93_673.4822m/z	18.9292	673.482	HMDB0056293	DG(18:2n6/0:0/20:5n3)	5.9094e-08	5.32919	2.41392	up
18.02_262.1715m/z	18.022	262.171	DG(18:3/8:0/0:0)	DG(18:3/8:0/0:0)	3.8178e-08	3.96774	-1.98832	down
18.06_250.1736m/z	18.0563	250.174	DG(18:4/8:0/0:0)	DG(18:4/8:0/0:0)	0.000177862	2.52545	1.33654	up
12.99_246.1361m/z	12.9856	246.136	HMDB0296905	DG(2:0/0:0/PGE2)	5.99378e-07	2.09125	-1.06437	down
18.16_437.2937m/z	18.1576	437.294	HMDB0297051	DG(2:0/20:3(6,8,11)-OH(5)/0:0)	6.73159e-08	4.39075	2.13447	up
17.22_441.2537m/z	17.2202	441.254	HMDB0296943	DG(2:0/5-iso PGF2VI/0:0)	3.83938e-08	3.46262	1.79186	up
18.17_485.2779m/z	18.1747	485.278	HMDB0296911	DG(2:0/6 keto-PGF1alpha/0:0)	3.83938e-08	3.60216	1.84886	up
18.33_469.2860m/z	18.3291	469.286	HMDB0296915	DG(2:0/PGF2alpha/0:0)	3.83938e-08	4.38767	2.13346	up
17.05_486.2876n	17.0487	485.28	HMDB0296931	DG(2:0/TXB2/0:0)	1.79619e-07	3.43574	1.78062	up
17.74_754.6015m/z	17.7361	754.601	HMDB0296430	DG(20:3(6,8,11)-OH(5)/0:0/20:0)	8.59957e-08	3.36833	-1.75203	down
17.86_330.2483m/z	17.8563	330.248	HMDB0295276	DG(20:3(8Z,11Z,14Z)-2OH(5,6)/15:0/0:0)	0.015869	3.13155	1.64687	up
19.57_314.2359m/z	19.5713	314.236	HMDB0295036	DG(20:3(8Z,11Z,14Z)-O(5,6)/0:0/14:0)	0.00165668	2.82235	-1.4969	down
12.61_565.3512m/z	12.614	565.351	HMDB0297082	DG(20:4(5Z,8Z,11Z,14Z)-OH(19S)/0:0/8:0)	3.38161e-05	2.04395	-1.03136	down
15.11_651.4176m/z	15.1119	651.418	HMDB0298662	DG(20:4(6E,8Z,11Z,13E)-2OH(5S,15S)/i-13:0/0:0)	3.43882e-05	2.34117	-1.22723	down
16.95_573.4151m/z	16.9515	573.415	HMDB0298403	DG(20:4(6E,8Z,11Z,14Z)+=O(5)/i-12:0/0:0)	4.05213e-08	3.56447	1.83369	up
15.59_273.8769m/z	15.5922	273.877	HMDB0298175	DG(20:4(6Z,8E,10E,14Z)-2OH(5S,12R)/a-25:0/0:0)	2.08813e-07	2.7164	-1.44169	down
12.73_609.3791m/z	12.734	609.379	HMDB0294554	DG(20:4(8Z,11Z,14Z,17Z)-2OH(5S,6R)/10:0/0:0)	2.16767e-06	3.36171	-1.7492	down
16.03_557.3439m/z	16.0256	557.344	HMDB0297212	DG(20:4(8Z,11Z,14Z,17Z)-2OH(5S,6R)/8:0/0:0)	3.83938e-08	5.79834	2.53564	up
18.50_768.5437m/z	18.5022	768.544	HMDB0296166	DG(20:5(7Z,9Z,11E,13E,17Z)-3OH(5,6,15)/0:0/19:0)	1.24025e-07	3.00331	-1.58655	down
9.40_267.8858m/z	9.39665	267.886	HMDB0007702	DG(22:4(7Z,10Z,13Z,16Z)/24:0/0:0)	1.52086e-07	2.14489	-1.1009	down
7.03_608.3858m/z	7.03093	608.386	HMDB0297230	DG(22:6(4Z,7Z,10Z,13E,15E,19Z)-OH(17)/0:0/8:0)	1.4964e-07	2.15876	-1.1102	down
19.50_543.4049m/z	19.5028	543.405	DG(22:6/9:0/0:0)	DG(22:6/9:0/0:0)	1.11828e-07	2.44649	-1.29072	down
12.61_560.3965m/z	12.614	560.396	HMDB0297177	DG(8:0/0:0/18:1(12Z)-O(9S,10R))	3.59254e-06	4.38914	-2.13394	down
14.85_365.2282m/z	14.8539	365.228	HMDB0092900	DG(8:0/0:0/8:0)	4.09313e-07	2.9824	1.57648	up
11.44_598.3729m/z	11.4367	598.373	HMDB0297129	DG(8:0/0:0/PGJ2)	4.58843e-07	6.61601	-2.72596	down
18.64_198.1442m/z	18.6395	198.144	HMDB0092901	DG(8:0/10:0/0:0)	3.14079e-08	6.35588	-2.66809	down
13.16_557.3400m/z	13.1624	557.34	HMDB0297135	DG(8:0/20:4(6Z,8E,10E,14Z)-2OH(5S,12R)/0:0)	7.26049e-08	5.6834	2.50676	up
16.51_551.3524m/z	16.507	551.352	HMDB0297203	DG(8:0/20:5(7Z,9Z,11E,13E,17Z)-3OH(5,6,15)/0:0)	6.20771e-08	2.3659	-1.24239	down
17.56_541.3569m/z	17.5631	541.357	HMDB0297231	DG(8:0/22:6(4Z,7Z,11E,13Z,15E,19Z)-2OH(10S,17)/0:0)	6.20971e-08	4.56756	2.19142	up
14.31_381.2594m/z	14.3116	381.259	DG(8:0/9:0/0:0)	DG(8:0/9:0/0:0)	7.5101e-07	2.60727	-1.38254	down
16.29_513.3537m/z	16.2898	513.354	DG(9:0/16:1/0:0)	DG(9:0/16:1/0:0)	3.20284e-07	2.71399	-1.44041	down
14.74_481.3664m/z	14.7404	481.366	DG(9:0/20:5/0:0)	DG(9:0/20:5/0:0)	0.00033497	2.17919	-1.12379	down
19.59_450.8192m/z	19.5885	450.819	HMDB0298170	DG(a-25:0/LTE4/0:0)	1.16771e-06	2.04648	-1.03315	down
9.97_398.3060m/z	9.9738	398.306	HMDB0298166	DG(a-25:0/PGJ2/0:0)	1.57207e-07	2.00322	-1.00232	down
14.67_327.2069m/z	14.6718	327.207	HMDB0298390	DG(i-12:0/20:4(7E,9E,11Z,13E)-3OH(5S,6R,15S)/0:0)	3.83938e-08	3.86622	-1.95092	down
8.92_464.3343m/z	8.92236	464.334	HMDB0093021	DG(i-12:0/8:0/0:0)	9.94702e-06	2.05624	1.04001	up
17.48_660.4267m/z	17.4789	660.427	HMDB0298378	DG(i-12:0/LTE4/0:0)	7.72954e-08	2.37761	-1.24951	down
17.10_621.4408m/z	17.1001	621.441	HMDB0298575	DG(i-13:0/0:0/6 keto-PGF1alpha)	6.5962e-08	3.84136	1.94162	up
18.29_519.4026m/z	18.2948	519.403	HMDB0093341	DG(i-14:0/i-13:0/0:0)	3.83938e-08	3.85626	1.9472	up
17.82_477.4288m/z	17.822	477.429	HMDB0093893	DG(i-18:0/0:0/10:0)	0.000758058	2.19762	1.13594	up
16.08_676.4302m/z	16.0771	676.43	HMDB0294684	DG(LTE4/0:0/12:0)	1.15627e-06	3.54292	1.82494	up
18.42_405.7508m/z	18.4165	405.751	HMDB0295678	DG(LTE4/0:0/17:0)	4.61875e-07	8.91783	-3.15669	down
16.43_556.2951m/z	16.4269	556.295	HMDB0296926	DG(LTE4/0:0/2:0)	5.76796e-08	2.46969	-1.30433	down
16.95_737.4969m/z	16.9529	737.497	HMDB0295870	DG(PGD2/0:0/18:0)	1.4646e-06	2.14834	-1.10322	down
17.39_623.4501m/z	17.3916	623.45	HMDB0295008	DG(PGE1/0:0/13:0)	3.9637e-08	3.97605	1.99133	up
17.75_765.5326m/z	17.7533	765.533	HMDB0296282	DG(PGE2/0:0/20:0)	8.08492e-07	2.15792	-1.10964	down
18.14_752.6245n	18.142	816.64	HMDB0296842	DG(PGF1alpha/0:0/22:0)	3.99695e-08	2.42509	-1.27804	down
16.43_718.5289m/z	16.4269	718.529	HMDB0295384	DG(PGF1alpha/15:0/0:0)	0.000374768	5.94996	-2.57288	down
17.75_651.4828m/z	17.7517	651.483	HMDB0298994	DG(PGF2alpha/i-15:0/0:0)	4.60283e-08	3.05643	1.61185	up
14.03_398.3097m/z	14.0258	398.31	HMDB0298167	DG(PGJ2/a-25:0/0:0)	6.38408e-08	4.12488	-2.04435	down
11.97_313.0397m/z	11.9683	313.04	HMDB0011679	DHAP(6:0)	5.45366e-08	2.50983	-1.32759	down
16.56_403.2621m/z	16.5572	403.262	HMDB0011142	DHAP(O-18:0)	4.43014e-08	3.48461	1.801	up
11.40_721.0831m/z	11.4025	721.083	HMDB0001312	Diadenosine diphosphate	2.65554e-07	2.04819	-1.03435	down
10.39_915.0038m/z	10.3852	915.004	HMDB0001192	Diadenosine pentaphosphate	3.9637e-08	3.71633	1.89388	up
15.06_859.0360m/z	15.0605	859.036	HMDB0001211	Diadenosine tetraphosphate	3.83938e-08	2.4987	-1.32117	down
14.85_755.0779m/z	14.8539	755.078	HMDB0001155	Diadenosine triphosphate	2.72345e-07	3.80435	1.92765	up
20.00_729.0728m/z	19.998	729.073	HMDB0001507	Diguanosine diphosphate	3.62346e-08	5.16396	2.36848	up
14.97_363.2215m/z	14.9739	363.221	HMDB0003259	Dihydrocortisol	3.83938e-08	3.70252	1.88851	up
4.40_515.9688m/z	4.40237	515.969	HMDB0000980	Dihydroneopterin triphosphate	0.01225	2.97338	1.5721	up
11.34_315.1811m/z	11.3395	315.181	HMDB0030418	D-Linalool 3-glucoside	3.83938e-08	3.99899	1.99963	up
15.01_428.3673m/z	15.0091	428.367	5811	DL-Stearoylcarnitine	1.6032e-07	3.00777	-1.58869	down
13.14_340.3583m/z	13.1399	340.358	HMDB0000583	Docosanamide	4.35296e-07	2.08494	-1.06	down
16.70_978.2475m/z	16.6957	978.247	HMDB0301016	Dodec-3-enedioyl-CoA	5.91689e-08	2.30428	-1.20432	down
11.77_195.1382m/z	11.768	195.138	HMDB0302621	Dodecadienoic acid	3.83938e-08	3.62953	1.85978	up
10.21_251.1261m/z	10.2138	251.126	HMDB0000623	Dodecanedioic acid	4.00793e-08	3.6548	1.86979	up
10.08_181.1588m/z	10.0766	181.159	HMDB0000638	Dodecanoic acid	3.62346e-08	4.11721	2.04167	up
4.36_118.0655m/z	4.36238	118.066	HMDB0000073	Dopamine	3.83938e-08	6.26357	-2.64699	down
1.15_290.0406n	1.14528	255.027	HMDB0001068	D-Sedoheptulose 7-phosphate	3.83938e-08	4.55703	-2.18809	down
0.72_346.9601m/z	0.722417	346.96	HMDB0304323	D-sedoheptulose-1,7-bisphosphate	4.71239e-05	2.70835	1.43741	up
11.75_446.9941m/z	11.7454	446.994	HMDB0001274	dTDP	3.62346e-08	2.58432	-1.36978	down
1.23_408.9795m/z	1.23098	408.979	HMDB0001000	dUDP	3.83938e-08	4.4329	2.14825	up
12.25_166.0173m/z	12.254	166.017	HMDB0001409	dUMP	1.09147e-06	4.98241	-2.31684	down
8.43_331.2587m/z	8.42522	331.259	HMDB0251719	Eicosadienic acid	0.000100297	2.0869	-1.06136	down
17.92_542.6997m/z	17.9249	542.7	HMDB0004258	Eicosanoyl-CoA	4.84271e-08	9.23112	-3.2065	down
1.21_135.0286m/z	1.21385	135.029	HMDB0000613	Erythronic acid	0.0297402	2.3747	1.24774	up
15.37_273.1867m/z	15.3692	273.187	HMDB0000151	Estradiol	1.1765e-06	2.03466	-1.02479	down
10.08_315.1312m/z	10.0767	315.131	HMDB0000145	Estrone	3.82595e-08	3.92212	-1.97163	down
14.83_469.1847m/z	14.8262	469.185	HMDB0004483	Estrone glucuronide	5.74291e-08	2.28384	-1.19146	down
5.57_181.9967m/z	5.5681	181.997	HMDB0244240	Fructose-1,6-diphosphate	7.16409e-05	2.6858	-1.42535	down
8.77_966.6946m/z	8.76807	966.695	HMDB0004836	Galabiosylceramide (d18:1/22:0)	3.83938e-08	7.16234	2.84043	up
20.00_972.7367m/z	19.998	972.737	HMDB0004840	Galabiosylceramide (d18:1/24:0)	3.83938e-08	3.24572	1.69854	up
12.43_183.0790m/z	12.4255	183.079	HMDB0006248	gamma-Glutamylalanine	4.86167e-08	2.21623	-1.14811	down
12.55_283.1051m/z	12.5509	283.105	HMDB0029151	gamma-Glutamylhistidine	3.83938e-08	4.53155	2.18001	up
10.08_354.1071m/z	10.0766	354.107	HMDB0029160	gamma-Glutamyltryptophan	1.17119e-06	3.27502	1.7115	up
18.50_1195.7928m/z	18.5006	1195.79	HMDB0004894	Ganglioside GA2 (d18:1/24:1(15Z))	7.79652e-07	4.2994	2.10414	up
12.44_574.3089m/z	12.4426	574.309	HMDB0011840	Ganglioside GD2 (d18:0/18:0)	1.68549e-06	2.61476	-1.38668	down
7.24_573.2934m/z	7.23665	573.293	HMDB0004924	Ganglioside GD2 (d18:1/9Z-18:1)	1.83897e-07	6.8947	-2.78549	down
16.43_757.4174m/z	16.4269	757.417	HMDB0011876	Ganglioside GM1 (d18:0/14:0)	3.0513e-05	2.19415	-1.13366	down
16.87_813.4872m/z	16.8671	813.487	HMDB0011882	Ganglioside GM1 (d18:0/22:0)	4.03226e-08	2.76703	-1.46834	down
14.89_741.4269m/z	14.8948	741.427	HMDB0011911	Ganglioside GM2 (d18:1/22:1(13Z))	3.83938e-08	3.16838	-1.66374	down
17.26_572.3263m/z	17.2559	572.326	HMDB0011913	Ganglioside GM3 (d18:0/12:0)	3.39749e-06	2.54648	1.34851	up
8.44_628.3802m/z	8.44237	628.38	HMDB0011919	Ganglioside GM3 (d18:0/20:0)	3.83938e-08	5.8879	-2.55775	down
16.59_1185.6766m/z	16.5915	1185.68	HMDB0004843	Ganglioside GM3 (d18:1/9Z-18:1)	5.60153e-08	2.77922	1.47468	up
16.43_893.4580m/z	16.4269	893.458	HMDB0012070	Ganglioside GT3 (d18:1/18:0)	0.000207491	2.33278	-1.22205	down
13.07_331.5126m/z	13.0714	331.513	HMDB0304365	GDP-guluronate	3.83938e-08	2.41404	-1.27145	down
12.58_826.7104m/z	12.5797	826.71	HMDB0004979	GlcCer(d18:1/25:0)	1.26191e-05	2.11611	-1.08142	down
17.44_278.8971m/z	17.4431	278.897	HMDB0004977	GlcCer(d18:1/26:0)	2.55815e-07	4.36261	2.12519	up
13.80_484.3276m/z	13.8029	484.328	HMDB0000596	Glucosylsphingosine	4.90638e-07	4.04957	-2.01777	down
11.03_318.0905m/z	11.031	318.09	HMDB0013129	Glutaconylcarnitine	3.62346e-08	4.03374	-2.01212	down
10.47_295.0994m/z	10.4709	295.099	HMDB0028795	Glutaminylglutamine	3.26906e-08	4.55006	2.18589	up
15.03_323.1671m/z	15.0262	323.167	HMDB0028800	Glutaminylisoleucine	5.09123e-08	2.18501	-1.12764	down
14.57_358.1405m/z	14.569	358.14	HMDB0029156	Glutamylphenylalanine	1.9232e-07	4.9353	-2.30314	down
9.79_276.1445m/z	9.78522	276.144	HMDB0013130	Glutarylcarnitine	3.62346e-08	2.5794	-1.36704	down
12.98_338.0502m/z	12.9795	338.05	HMDB0252822	Glutathione thiol	1.37463e-05	3.32606	1.73381	up
0.79_365.9667m/z	0.790983	365.967	HMDB0304374	glutathioselenol	1.66296e-06	3.5593	1.83159	up
0.81_333.0608m/z	0.808133	333.061	HMDB0011649	Glycerophosphoinositol	0.0166236	2.3568	1.23683	up
13.75_590.3339m/z	13.7515	590.334	HMDB0002579	Glycochenodeoxycholic acid 3-glucuronide	2.29109e-05	2.33992	-1.22646	down
12.97_465.3096n	12.9684	466.317	HMDB0000138	Glycocholic acid	1.23433e-05	6.60309	-2.72314	down
17.38_214.0770m/z	17.376	214.077	GPA(10:0/3:0)	GPA(10:0/3:0)	0.000445599	3.76644	-1.9132	down
7.88_395.2239m/z	7.88237	395.224	GPA(18:2/22:6)	GPA(18:2/22:6)	8.22389e-07	2.64528	-1.40342	down
7.88_384.2345m/z	7.88237	384.235	GPA(18:3/22:5)	GPA(18:3/22:5)	1.09664e-05	2.1364	-1.09518	down
9.53_186.0454m/z	9.53378	186.045	GPA(2:0/7:0)	GPA(2:0/7:0)	4.80524e-08	3.68707	-1.88247	down
13.79_307.1474m/z	13.7858	307.147	GPA(20:5/7:0)	GPA(20:5/7:0)	0.00124885	2.87971	1.52592	up
17.70_314.1561m/z	17.7019	314.156	GPA(20:5/8:0)	GPA(20:5/8:0)	2.97419e-07	4.32801	-2.1137	down
17.31_829.6493m/z	17.3073	829.649	GPA(22:2/26:2)	GPA(22:2/26:2)	6.32392e-08	3.31752	-1.7301	down
18.64_436.3131m/z	18.6395	436.313	GPA(22:5/25:0)	GPA(22:5/25:0)	3.83938e-08	3.98068	-1.99301	down
17.12_196.5760m/z	17.1244	196.576	GPCho(4:0/2:0)	GPCho(4:0/2:0)	8.66643e-07	2.00186	-1.00134	down
16.08_281.6416m/z	16.084	281.642	GPSer(10:0/8:0)	GPSer(10:0/8:0)	3.38875e-07	2.89678	-1.53445	down
13.85_594.3177m/z	13.8543	594.318	GPSer(18:4/7:0)	GPSer(18:4/7:0)	1.21552e-07	2.38808	-1.25585	down
9.19_561.2535m/z	9.19093	561.254	GPSer(3:0/12:0)	GPSer(3:0/12:0)	3.62346e-08	5.05282	-2.33709	down
6.68_110.5186m/z	6.67665	110.519	HMDB0003157	Guanidinosuccinic acid	6.37759e-07	3.14504	-1.65308	down
0.77_663.9112m/z	0.77385	663.911	HMDB0060480	Guanosine 3'-diphosphate 5'-triphosphate	8.62248e-07	4.18627	2.06567	up
13.31_693.1161m/z	13.3115	693.116	HMDB0001501	Guanosine diphosphate adenosine	3.11001e-07	3.83576	-1.93951	down
12.67_344.0433m/z	12.6709	344.043	HMDB0001397	Guanosine monophosphate	3.83938e-08	3.51677	1.81425	up
17.29_851.0407m/z	17.2888	851.041	HMDB0001454	Guanosine tetraphosphate adenosine	6.57438e-08	3.45348	1.78805	up
16.03_753.0593m/z	16.0256	753.059	HMDB0001459	Guanosine triphosphate adenosine	3.83938e-08	3.67668	1.8784	up
19.22_401.0121m/z	19.2169	401.012	HMDB0060481	heparan sulfate alpha-D-glucosaminide	2.94266e-06	3.25114	1.70095	up
14.51_250.1457m/z	14.5111	250.146	HMDB0241690	Hepta-2,4-dienoylcarnitine	4.02692e-08	3.40849	1.76913	up
11.73_117.0532m/z	11.7282	117.053	HMDB0000670	Homo-L-arginine	3.83938e-08	2.66285	-1.41297	down
9.94_344.1018m/z	9.93952	344.102	HMDB0060071	Hyaluronan biosynthesis, precursor 1	9.54327e-08	2.0253	-1.01814	down
18.43_212.0892m/z	18.4337	212.089	HMDB0253262	hydroxycortisol	1.01115e-05	2.54666	-1.34861	down
8.32_224.1245m/z	8.32237	224.125	HMDB0000711	Hydroxyoctanoic acid	6.46342e-08	3.1369	-1.64934	down
11.20_330.0934n	11.2024	353.083	HMDB0240529	Hydroxytyrosol 3'-glucuronide	3.82449e-08	4.94818	-2.3069	down
12.05_262.1650m/z	12.0483	262.165	HMDB0013132	Hydroxyvalerylcarnitine	2.07362e-06	2.83742	-1.50458	down
1.47_136.0384n	1.47098	137.046	83	Hypoxanthine	3.83938e-08	16.3249	-4.029	down
11.75_313.0367m/z	11.7454	313.037	HMDB0011680	Inosine 2',3'-cyclic phosphate	3.14079e-08	3.19529	-1.67594	down
16.08_567.7125m/z	16.084	567.712	HMDB0112252	Isodocosanoyl-CoA	1.01813e-07	4.04176	-2.01498	down
5.83_273.1196m/z	5.82523	273.12	HMDB0011174	Isoleucylproline	4.86331e-08	3.47905	-1.79869	down
8.17_213.1597m/z	8.17378	213.16	HMDB0028920	Isoleucyl-Valine	3.84671e-07	2.23007	1.15709	up
14.00_357.2240m/z	13.9968	357.224	HMDB0012983	Kinetensin 1-3	4.43014e-08	3.23491	1.69372	up
17.12_422.0780n	17.1244	423.085	HMDB0006789	Lactose 6-phosphate	4.10557e-08	2.68878	-1.42695	down
9.77_195.0869m/z	9.77379	195.087	HMDB0000517	L-Arginine	3.83938e-08	3.62622	1.85847	up
14.12_315.2003m/z	14.1168	315.2	HMDB0005073	Leukotriene B5	2.01274e-07	3.15696	1.65854	up
15.77_493.2406m/z	15.7741	493.241	HMDB0012994	Leukotriene D5	3.87672e-08	4.25119	2.08787	up
14.86_442.2586m/z	14.8605	442.259	HMDB0002355	Leukotriene E3	6.67496e-08	2.19668	-1.13533	down
14.95_569.2944m/z	14.9462	569.294	HMDB0006465	Leukotriene F4	2.2014e-07	2.06664	-1.04729	down
8.29_166.0162m/z	8.28809	166.016	HMDB0002205	L-Homocysteic acid	1.83783e-07	7.13498	-2.83491	down
13.89_424.3401m/z	13.8886	424.34	HMDB0006469	Linoleyl carnitine	4.53671e-08	4.83504	-2.27353	down
14.28_299.1530m/z	14.2773	299.153	HMDB0254126	Lithocholic acid glucuronide	3.83938e-08	2.45728	-1.29706	down
16.22_497.3339m/z	16.2211	497.334	HMDB0000698	Lithocholic acid glycine conjugate	5.01675e-08	2.5644	-1.35862	down
0.84_118.0863m/z	0.836716	118.086	HMDB0000883	L-Valine	3.62346e-08	5.0992	-2.35027	down
8.39_461.2622m/z	8.39093	461.262	HMDB0007850	LysoPA(0:0/18:0)	1.60358e-06	2.83697	-1.50435	down
11.24_415.2295m/z	11.2366	415.229	HMDB0007852	LysoPA(0:0/18:2(9Z,12Z))	4.95902e-06	3.10771	1.63585	up
15.89_437.2656m/z	15.8942	437.266	HMDB0007854	LysoPA(18:0/0:0)	3.23459e-07	4.16886	2.05965	up
16.37_451.1850m/z	16.3686	451.185	HMDB0114745	LysoPA(18:4(6Z,9Z,12Z,15Z)/0:0)	4.05382e-08	4.26455	2.09239	up
13.92_417.2722m/z	13.923	417.272	HMDB0114746	LysoPA(19:0/0:0)	2.76982e-05	4.31896	-2.11068	down
14.65_475.3216m/z	14.6547	475.322	HMDB0114750	LysoPA(22:1(13Z)/0:0)	0.000449039	2.23178	-1.15819	down
16.11_489.2964m/z	16.1114	489.296	HMDB0114751	LysoPA(22:2(13Z,16Z)/0:0)	3.83938e-08	4.38514	2.13262	up
14.67_503.3484m/z	14.6718	503.348	HMDB0114757	LysoPA(24:1(15Z)/0:0)	1.98726e-05	2.04868	-1.03469	down
15.43_367.1901m/z	15.4312	367.19	HMDB0114760	LysoPA(a-13:0/0:0)	6.38313e-08	2.66443	1.41383	up
14.18_417.2803m/z	14.1802	417.28	HMDB0114766	LysoPA(i-19:0/0:0)	7.61012e-06	3.258	-1.70399	down
11.22_425.3034m/z	11.2195	425.303	HMDB0011144	LysoPA(O-18:0/0:0)	5.97303e-08	3.07353	-1.6199	down
14.28_450.2933m/z	14.2773	450.293	HMDB0010379	LysoPC(14:0/0:0)	1.83815e-07	2.0589	-1.04187	down
15.35_480.3095m/z	15.3455	480.309	HMDB0010381	LysoPC(15:0/0:0)	9.46076e-06	5.5221	-2.46522	down
6.11_516.3030m/z	6.11095	516.303	HMDB0010383	LysoPC(16:1(9Z)/0:0)	0.000152376	2.02058	-1.01477	down
17.44_524.3706m/z	17.4446	524.371	HMDB0010384	LysoPC(18:0/0:0)	1.95834e-06	7.34276	-2.87632	down
13.11_500.3097m/z	13.1057	500.31	HMDB0010387	LysoPC(18:3(6Z,9Z,12Z)/0:0)	0.000185332	2.67607	-1.42012	down
18.04_530.3668m/z	18.0376	530.367	HMDB0010391	LysoPC(20:1(11Z)/0:0)	3.83938e-08	4.10471	2.03728	up
13.33_588.3085m/z	13.3286	588.309	HMDB0010395	LysoPC(20:4(5Z,8Z,11Z,14Z)/0:0)	1.75419e-07	2.53131	-1.33988	down
16.24_570.3576m/z	16.2383	570.358	HMDB0010402	LysoPC(22:5(4Z,7Z,10Z,13Z,16Z)/0:0)	0.0271746	2.42049	-1.2753	down
15.91_572.4375m/z	15.9124	572.438	HMDB0010405	LysoPC(24:0/0:0)	9.1047e-05	2.12237	-1.08568	down
15.36_452.2761m/z	15.3626	452.276	HMDB0011473	LysoPE(0:0/16:0)	0.00676379	2.07682	-1.05437	down
14.94_476.2761m/z	14.9396	476.276	HMDB0011477	LysoPE(0:0/18:2(9Z,12Z))	7.95822e-06	4.30117	-2.10473	down
11.39_454.2342m/z	11.3909	454.234	HMDB0011480	LysoPE(0:0/18:4(6Z,9Z,12Z,15Z))	7.4816e-07	3.53898	1.82334	up
20.00_508.3395m/z	19.998	508.339	HMDB0011481	LysoPE(0:0/20:0)	3.57594e-06	2.89921	1.53566	up
15.72_528.3073m/z	15.7227	528.307	HMDB0011482	LysoPE(0:0/20:1(11Z))	4.84555e-07	2.84567	1.50877	up
12.17_528.3052m/z	12.1683	528.305	HMDB0011483	LysoPE(0:0/20:2(11Z,14Z))	3.83938e-08	4.12185	-2.04329	down
15.55_528.3118m/z	15.5512	528.312	HMDB0011493	LysoPE(0:0/22:4(7Z,10Z,13Z,16Z))	1.3621e-06	2.89414	1.53314	up
14.85_524.2803m/z	14.8539	524.28	HMDB0011496	LysoPE(0:0/22:6(4Z,7Z,10Z,13Z,16Z,19Z))	0.000197667	4.24255	-2.08493	down
14.72_476.2748m/z	14.7168	476.275	HMDB0011507	LysoPE(18:2(9Z,12Z)/0:0)	9.3936e-05	3.69573	-1.88586	down
12.67_565.3038m/z	12.6655	565.304	HMDB0011518	LysoPE(20:4(8Z,11Z,14Z,17Z)/0:0)	8.01485e-07	2.40604	-1.26666	down
11.32_254.1400m/z	11.3167	254.14	HMDB0240601	LysoPG(16:0/0:0)	6.27843e-05	3.175	-1.66676	down
16.64_583.3189m/z	16.6441	583.319	HMDB0061704	LysoPI(0:0/18:0)	1.20359e-07	4.1064	-2.03787	down
15.93_593.3511m/z	15.9296	593.351	HMDB0240260	LysoPI(20:0/0:0)	1.42156e-06	2.60903	-1.38352	down
13.45_526.3202m/z	13.4486	526.32	HMDB0240606	LysoPS(18:0/0:0)	5.03652e-06	4.57279	-2.19307	down
14.08_524.2949m/z	14.0773	524.295	HMDB0240603	LysoPS(18:1(9Z)/0:0)	5.23536e-07	2.17377	-1.1202	down
15.84_489.3401m/z	15.8438	489.34	HMDB0012082	LysoSM(d18:0)	5.88387e-06	2.53617	-1.34265	down
8.67_256.1289m/z	8.66522	256.129	HMDB0028960	Lysylserine	3.83938e-08	2.63292	-1.39666	down
9.53_212.0939m/z	9.53378	212.094	HMDB0002095	Malonylcarnitine	1.02188e-05	4.4722	-2.16099	down
11.19_836.1181m/z	11.1852	836.118	HMDB0002170	Malonyl-CoA semialdehyde	4.03845e-08	3.33542	1.73787	up
7.28_339.0395m/z	7.28237	339.04	HMDB0004068	Melanin	6.85512e-08	4.15638	2.05533	up
0.65_202.9243m/z	0.65385	202.924	HMDB0060490	Methylselenopyruvate	3.91157e-08	4.59988	2.2016	up
13.84_246.1821n	13.8372	211.168	HMDB0072874	MG(0:0/10:0/0:0)	9.44095e-06	3.0662	-1.61645	down
13.56_301.2369m/z	13.5567	301.237	HMDB0011530	MG(0:0/14:0/0:0)	8.70078e-07	3.40828	1.76904	up
14.84_281.2108m/z	14.8368	281.211	HMDB0011531	MG(0:0/14:1(9Z)/0:0)	2.13853e-05	2.1151	1.08073	up
13.56_315.2536m/z	13.5567	315.254	HMDB0011532	MG(0:0/15:0/0:0)	3.35203e-06	2.58658	1.37105	up
17.75_351.2477m/z	17.7517	351.248	HMDB0011533	MG(0:0/16:0/0:0)	3.83938e-08	3.47229	1.79589	up
17.10_349.2349m/z	17.1001	349.235	HMDB0011534	MG(0:0/16:1(9Z)/0:0)	3.94014e-08	4.70331	2.23367	up
16.66_367.2487m/z	16.66	367.249	HMDB0260541	MG(0:0/18:2(9Z,11E)+=O(13)/0:0)	4.54422e-08	3.08163	1.6237	up
9.11_341.2439m/z	9.10524	341.244	HMDB0011550	MG(0:0/20:5(5Z,8Z,11Z,14Z,17Z)/0:0)	9.77328e-08	2.15771	-1.1095	down
17.27_395.3509m/z	17.2716	395.351	HMDB0011551	MG(0:0/22:0/0:0)	4.74596e-07	4.68659	2.22854	up
17.46_433.3308m/z	17.4603	433.331	HMDB0011552	MG(0:0/22:1(13Z)/0:0)	3.98909e-07	6.40458	2.6791	up
11.94_387.2860m/z	11.9395	387.286	HMDB0011554	MG(0:0/22:4(7Z,10Z,13Z,16Z)/0:0)	4.0134e-06	3.77606	1.91688	up
15.77_425.2630m/z	15.7741	425.263	HMDB0011556	MG(0:0/22:5(7Z,10Z,13Z,16Z,19Z)/0:0)	3.83938e-08	3.43054	1.77844	up
15.25_257.2104m/z	15.2492	257.21	HMDB0072858	MG(0:0/i-12:0/0:0)	7.22455e-06	2.96389	-1.56749	down
17.23_494.3120m/z	17.2273	494.312	HMDB0260563	MG(0:0/PGF1alpha/0:0)	5.71081e-07	3.34023	1.73995	up
12.12_227.1637m/z	12.1223	227.164	HMDB0072866	MG(10:0/0:0/0:0)	3.83938e-08	5.3738	2.42594	up
12.07_287.2224m/z	12.0709	287.222	HMDB0072845	MG(13:0/0:0/0:0)	8.73805e-05	3.00184	1.58585	up
16.40_297.2442m/z	16.4029	297.244	HMDB0011563	MG(15:0/0:0/0:0)	5.09123e-08	3.60999	1.85199	up
15.06_305.2476m/z	15.0605	305.248	MG(17:2/0:0/0:0)	MG(17:2/0:0/0:0)	7.98302e-06	2.15992	-1.11098	down
16.38_419.2765m/z	16.3755	419.277	HMDB0260512	MG(20:3(6,8,11)-OH(5)/0:0/0:0)	5.57231e-08	2.2766	-1.18688	down
15.03_468.3120m/z	15.0262	468.312	HMDB0011586	MG(22:5(7Z,10Z,13Z,16Z,19Z)/0:0/0:0)	3.51367e-07	6.88957	-2.78441	down
17.98_417.3347m/z	17.9763	417.335	MG(24:4/0:0/0:0)	MG(24:4/0:0/0:0)	4.54372e-06	2.04775	-1.03404	down
12.63_199.0939m/z	12.6312	199.094	MG(5:0/0:0/0:0)	MG(5:0/0:0/0:0)	3.90214e-05	5.08609	-2.34656	down
16.42_421.2217m/z	16.42	421.222	HMDB0260485	MG(5-iso PGF2VI/0:0/0:0)	2.34073e-07	3.21568	1.68512	up
12.55_255.1576m/z	12.5454	255.158	MG(9:0/0:0/0:0)	MG(9:0/0:0/0:0)	3.83938e-08	2.92986	-1.55083	down
15.40_269.2118m/z	15.3969	269.212	HMDB0072841	MG(a-13:0/0:0/0:0)[rac]	3.83938e-08	3.8621	1.94939	up
17.70_381.3378m/z	17.7003	381.338	HMDB0072855	MG(a-21:0/0:0/0:0)[rac]	3.83938e-08	6.67626	2.73904	up
11.20_227.1163m/z	11.2024	227.116	HMDB0260479	MG(PGJ2/0:0/0:0)	3.83938e-08	5.37064	-2.42509	down
9.47_643.4046m/z	9.46521	643.405	HMDB0304771	Monosialoganglioside GM3	0.000215219	2.05213	1.03712	up
16.78_139.0521m/z	16.7814	139.052	HMDB0006028	N-Acetylasparagine	0.000214669	2.09466	-1.06671	down
5.04_301.0597n	5.04238	162.528	HMDB0001367	N-Acetyl-glucosamine 1-phosphate	4.1057e-08	6.64184	-2.73158	down
11.78_153.0646m/z	11.7797	153.065	HMDB0006029	N-Acetylglutamine	0.00157204	3.77246	-1.91551	down
19.11_344.5638m/z	19.114	344.564	HMDB0001487	NADH	6.24628e-08	2.50328	1.32382	up
17.56_709.0660m/z	17.5647	709.066	HMDB0304435	NADP+	3.8178e-08	4.7004	-2.23278	down
11.30_232.1319m/z	11.2996	232.132	HMDB0241991	N-Arachidonoyl Asparagine	0.00257789	3.07724	-1.62164	down
16.39_415.3006m/z	16.3927	415.301	HMDB0241994	N-Arachidonoyl Glutamine	1.23363e-06	2.31109	-1.20857	down
12.97_380.0951m/z	12.9684	380.095	HMDB0241918	N-Arachidonoyl Glycine	2.9811e-06	2.7485	-1.45864	down
15.33_406.2813m/z	15.3349	406.281	HMDB0241996	N-Arachidonoyl Histidine	6.37759e-07	2.47166	-1.30548	down
11.33_356.2937m/z	11.3338	356.294	HMDB0255084	n-arachidonylethanolamine	1.38733e-07	2.05931	-1.04216	down
9.09_229.1677n	9.08807	228.16	HMDB0013267	N-Decanoylglycine	3.48346e-08	3.9712	1.98958	up
17.46_465.3243m/z	17.4603	465.324	HMDB0242008	N-Docosahexaenoyl Arginine	4.69866e-08	3.72566	1.8975	up
12.72_378.2828m/z	12.7169	378.283	HMDB0062332	N-Docosahexaenoyl GABA	5.97039e-08	2.31993	-1.21408	down
17.03_455.3226m/z	17.0316	455.323	HMDB0242018	N-Docosahexaenoyl Lysine	3.61094e-08	4.46477	2.15859	up
12.08_493.3008m/z	12.0826	493.301	HMDB0242022	N-Docosahexaenoyl Threonine	1.49501e-07	2.64676	1.40423	up
6.93_578.3352m/z	6.92809	578.335	HMDB0242023	N-Docosahexaenoyl Tryptophan	1.10237e-07	4.73048	-2.24199	down
17.25_490.2932m/z	17.2545	490.293	HMDB0242024	N-Docosahexaenoyl Tyrosine	3.83927e-08	3.86443	1.95025	up
16.61_457.3165m/z	16.6086	457.316	HMDB0242065	N-Eicosapentaenoyl Arginine	8.02566e-08	4.88227	2.28755	up
16.90_398.2305m/z	16.9001	398.231	HMDB0242067	N-Eicosapentaenoyl Aspartic acid	3.83938e-08	3.71422	1.89306	up
8.58_472.2875m/z	8.5795	472.288	HMDB0242077	N-Eicosapentaenoyl Phenylalanine	2.20389e-07	2.29767	-1.20017	down
17.70_569.7317m/z	17.7019	569.732	HMDB0060237	Nervonyl CoA	9.71666e-08	7.86726	-2.97586	down
16.93_525.2705m/z	16.9344	525.271	HMDB0013021	Neuromedin N (1-4)	8.81635e-06	3.70672	1.89014	up
8.44_664.3230m/z	8.44237	664.323	HMDB0013023	Neurotensin 1-10	8.93174e-05	2.72874	-1.44823	down
5.65_186.1126m/z	5.64807	186.113	HMDB0013010	N-Heptanoylglycine	1.37681e-07	3.22029	1.68719	up
8.85_181.0704m/z	8.8538	181.07	HMDB0001272	Nicotine glucuronide	3.26906e-08	3.39158	-1.76196	down
17.34_630.0929m/z	17.3417	630.093	HMDB0001179	Nicotinic acid adenine dinucleotide	2.75902e-06	2.32254	-1.2157	down
10.25_255.0721m/z	10.2481	255.072	HMDB0006809	Nicotinic acid ribonucleoside	5.61967e-06	4.51579	2.17498	up
6.08_116.0704m/z	6.07667	116.07	HMDB0032356	N-Lactoyl ethanolamine	1.43632e-07	2.03056	-1.02188	down
8.48_202.1203n	8.47665	201.113	HMDB0062180	N-Lactoylisoleucine	0.000571446	3.14017	1.65084	up
12.68_222.0789m/z	12.6826	222.079	HMDB0062182	N-lactoyl-Methionine	7.51638e-08	2.19128	-1.13177	down
14.76_317.1131m/z	14.7575	317.113	HMDB0062177	N-lactoyl-Tyrosine	4.23311e-07	2.00097	-1.0007	down
11.85_270.2078m/z	11.8538	270.208	HMDB0242026	N-Lauroyl Alanine	3.83938e-08	3.86404	1.95011	up
16.40_355.2751m/z	16.4029	355.275	HMDB0242027	N-Lauroyl Arginine	3.53513e-08	5.27753	2.39986	up
12.43_278.2479m/z	12.4255	278.248	HMDB0242034	N-Lauroyl Isoleucine	8.20838e-08	3.13179	-1.64699	down
14.96_296.2575m/z	14.9634	296.257	HMDB0242035	N-Lauroyl Leucine	8.24497e-08	2.09006	-1.06355	down
9.38_264.2323m/z	9.3795	264.232	HMDB0242044	N-Lauroyl Valine	1.95726e-07	2.05745	-1.04086	down
11.01_256.1923m/z	11.0138	256.192	HMDB0013272	N-Lauroylglycine	3.82595e-08	4.33845	2.11718	up
12.55_430.2572m/z	12.5509	430.257	HMDB0241976	N-Linoleoyl Glutamic acid	6.1123e-07	3.28576	1.71623	up
12.55_362.2701m/z	12.5509	362.27	HMDB0241985	N-Linoleoyl Threonine	3.83938e-08	3.00009	1.58501	up
12.01_408.2934m/z	12.014	408.293	HMDB0241987	N-Linoleoyl Tyrosine	1.18235e-07	2.02142	-1.01537	down
0.82_156.0418m/z	0.819567	156.042	63347	N-Methylethanolamine phosphate	3.62346e-08	4.6446	-2.21556	down
13.35_362.2695m/z	13.351	362.269	HMDB0242054	N-Myristoyl Leucine	5.91416e-08	2.6798	1.42212	up
14.47_463.3883m/z	14.466	463.388	HMDB0242086	N-Nervonoyl Asparagine	5.06128e-07	2.72681	-1.44721	down
12.03_434.3432m/z	12.0312	434.343	HMDB0242088	N-Nervonoyl Cysteine	7.12288e-08	2.15726	-1.1092	down
15.23_558.4200m/z	15.2321	558.42	HMDB0242089	N-Nervonoyl Glutamine	6.8317e-05	2.76195	-1.46569	down
19.94_478.3706m/z	19.9352	478.371	HMDB0242096	N-Nervonoyl Methionine	3.83927e-08	4.18204	2.06421	up
16.83_496.4190m/z	16.8328	496.419	HMDB0242097	N-Nervonoyl Phenylalanine	1.32622e-07	3.78827	-1.92154	down
15.84_512.4129m/z	15.8438	512.413	HMDB0242102	N-Nervonoyl Tyrosine	5.74937e-07	5.23909	-2.38932	down
8.01_214.1448m/z	8.0138	214.145	HMDB0013279	N-Nonanoylglycine	3.31438e-08	4.20451	2.07194	up
19.85_438.3563n	19.8457	439.364	HMDB0241954	N-Oleoyl Arginine	9.34653e-06	2.36003	-1.2388	down
18.11_409.3092m/z	18.1062	409.309	HMDB0241958	N-Oleoyl Glutamine	3.83938e-08	2.93711	1.5544	up
8.31_245.0685m/z	8.30522	245.069	HMDB0241916	N-Oleoyl Glycine	4.09658e-08	2.22793	-1.1557	down
12.03_396.3481m/z	12.0312	396.348	HMDB0241962	N-Oleoyl Leucine	3.83938e-08	2.36868	-1.24408	down
13.43_414.2045n	13.4315	437.194	HMDB0241920	N-Palmitoyl Arginine	3.47943e-08	6.28063	-2.65091	down
9.89_253.1429m/z	9.89377	253.143	HMDB0241923	N-Palmitoyl Cysteine	3.83938e-08	4.09949	2.03544	up
18.57_413.3787m/z	18.5708	413.379	HMDB0241946	N-Stearoyl Lysine	0.000149492	6.1964	-2.63143	down
11.05_243.1834n	11.0481	226.18	HMDB0013286	N-Undecanoylglycine	4.58702e-08	2.60978	-1.38393	down
17.48_265.2529m/z	17.4789	265.253	HMDB0245277	Octadecenoic acid	6.81652e-08	2.24895	-1.16925	down
19.95_538.6753m/z	19.9487	538.675	HMDB0001322	Oleoyl-CoA	3.0459e-06	2.01774	1.01274	up
17.63_555.3770m/z	17.6317	555.377	HMDB0255944	Oleoyl-estrone	1.28339e-07	4.76091	2.25124	up
5.11_372.2588m/z	5.11095	372.259	HMDB0242113	Oleoyltaurine	4.19239e-07	3.19797	-1.67716	down
12.77_422.3291m/z	12.7738	422.329	HMDB0240780	O-Linoleoylcarnitine	8.98081e-08	3.29892	1.72199	up
13.24_339.1802m/z	13.2428	339.18	HMDB0013032	Omega-Carboxy-trinor-leukotriene B4	4.93605e-07	3.82738	-1.93636	down
17.25_521.3291m/z	17.2545	521.329	HMDB0114773	PA(10:0/13:0)	8.2191e-08	3.91037	1.96731	up
16.88_561.3968m/z	16.8842	561.397	HMDB0114774	PA(10:0/17:0)	4.2014e-06	2.40194	-1.2642	down
14.55_327.1910m/z	14.5517	327.191	HMDB0262741	PA(10:0/20:3(6,8,11)-OH(5))	0.000144568	4.65652	-2.21925	down
13.90_647.3372m/z	13.8996	647.337	HMDB0262703	PA(10:0/20:5(5Z,8Z,11Z,14Z,16E)-OH(18R))	3.31505e-07	5.96062	2.57546	up
14.40_617.3555m/z	14.3974	617.356	HMDB0262729	PA(10:0/22:5(4Z,7Z,10Z,13Z,19Z)-O(16,17))	1.59144e-06	2.65797	1.41033	up
14.86_713.3367m/z	14.8605	713.337	HMDB0262727	PA(10:0/22:6(4Z,7Z,11E,13Z,15E,19Z)-2OH(10S,17))	3.83938e-08	3.0775	-1.62176	down
13.63_689.3370m/z	13.6253	689.337	HMDB0262711	PA(10:0/22:6(5Z,8E,10Z,13Z,15E,19Z)-2OH(7S, 17S))	4.03481e-08	5.18569	2.37453	up
16.14_572.3359m/z	16.1354	572.336	HMDB0115611	PA(10:0/i-12:0)	3.5136e-06	4.07978	-2.02849	down
13.96_367.1836m/z	13.9573	367.184	HMDB0262786	PA(12:0/20:4(7E,9E,11Z,13E)-3OH(5S,6R,15S))	1.25448e-07	2.05935	-1.04219	down
17.12_358.1986m/z	17.1244	358.199	HMDB0262846	PA(13:0/20:3(5Z,8Z,11Z)-O(14R,15S))	4.7627e-06	2.07288	-1.05164	down
18.31_732.4151m/z	18.3135	732.415	HMDB0262898	PA(13:0/20:4(5Z,8Z,11Z,13E)+=O(15))	9.86314e-08	2.66779	-1.41565	down
17.12_705.4317m/z	17.1172	705.432	HMDB0262946	PA(13:0/PGF1alpha)	3.83938e-08	4.03586	2.01288	up
14.83_660.4288n	14.8262	683.418	HMDB0263010	PA(14:0/18:1(12Z)-O(9S,10R))	3.894e-07	3.13654	-1.64917	down
16.03_611.3685m/z	16.0256	611.369	HMDB0114795	PA(14:1(9Z)/14:0)	2.79718e-07	3.61454	1.85381	up
16.75_641.4210m/z	16.7458	641.421	HMDB0114796	PA(14:1(9Z)/18:2(9Z,12Z))	2.31083e-06	4.26161	2.0914	up
16.20_737.3962m/z	16.1971	737.396	HMDB0263150	PA(14:1(9Z)/PGE1)	3.83938e-08	5.0299	2.33053	up
17.75_691.4521m/z	17.7517	691.452	HMDB0263216	PA(15:0/18:1(12Z)-2OH(9,10))	1.17675e-07	4.24481	2.0857	up
16.11_667.4648m/z	16.1114	667.465	HMDB0115508	PA(15:0/20:2(11Z,14Z))	6.19307e-07	2.80735	1.48921	up
15.33_680.4385n	15.3349	703.428	HMDB0114823	PA(15:0/20:5(5Z,8Z,11Z,14Z,17Z))	1.37962e-07	2.55467	-1.35314	down
17.12_376.2141m/z	17.1244	376.214	HMDB0114830	PA(15:0/22:6(4Z,7Z,10Z,13Z,16Z,19Z))	1.12977e-07	2.21678	-1.14847	down
17.55_755.4460m/z	17.5475	755.446	HMDB0263254	PA(15:0/PGE1)	4.62411e-07	2.57037	-1.36198	down
14.86_388.2091m/z	14.8605	388.209	HMDB0263186	PA(15:0/PGE2)	1.38445e-07	2.15049	-1.10466	down
18.42_321.2105m/z	18.4165	321.211	HMDB0114834	PA(16:0/14:1(9Z))	2.22495e-07	2.92117	-1.54655	down
17.34_745.4668m/z	17.3402	745.467	HMDB0263358	PA(16:0/PGE1)	1.78802e-07	3.91152	1.96773	up
14.60_682.4394m/z	14.6032	682.439	HMDB0114852	PA(16:1(9Z)/14:0)	1.72634e-05	3.18372	-1.67071	down
16.04_723.4517m/z	16.0428	723.452	HMDB0263529	PA(17:0/18:1(12Z)-O(9S,10R))	7.38741e-06	3.56939	1.83568	up
17.00_655.4732m/z	16.9973	655.473	HMDB0114877	PA(18:0/16:1(9Z))	5.17153e-06	2.89374	1.53293	up
17.75_698.4935n	17.7517	719.468	HMDB0114878	PA(18:0/18:3(6Z,9Z,12Z))	4.09619e-08	3.41885	1.77351	up
18.24_399.2487m/z	18.245	399.249	HMDB0263669	PA(18:0/PGE1)	1.08549e-06	2.0686	-1.04865	down
17.61_641.4531m/z	17.6145	641.453	HMDB0114898	PA(18:1(11Z)/15:0)	4.05213e-08	5.43475	2.44221	up
17.75_723.4883m/z	17.7517	723.488	HMDB0114901	PA(18:1(11Z)/18:0)	6.53513e-08	3.97153	1.98969	up
14.62_717.5114m/z	14.6204	717.511	HMDB0263632	PA(18:1(12Z)-2OH(9,10)/18:0)	8.15321e-07	4.76782	-2.25333	down
15.04_729.4068m/z	15.0369	729.407	HMDB0264361	PA(18:1(12Z)-O(9S,10R)/18:4(6Z,9Z,12Z,15Z))	7.48652e-08	2.69236	1.42887	up
15.33_683.4700m/z	15.3283	683.47	HMDB0263532	PA(18:1(9Z)-O(12,13)/17:0)	4.3946e-08	2.9346	1.55316	up
16.95_644.4003n	16.9515	665.375	HMDB0266848	PA(18:2(9Z,11E)+=O(13)/a-13:0)	4.05213e-08	3.29172	1.71884	up
7.59_382.2165m/z	7.59093	382.216	HMDB0114988	PA(18:3(6Z,9Z,12Z)/20:4(5Z,8Z,11Z,14Z))	1.22162e-05	2.26011	-1.17639	down
14.37_769.3998m/z	14.3739	769.4	HMDB0264129	PA(18:3(6Z,9Z,12Z)/PGJ2)	4.51628e-08	5.38119	2.42793	up
16.52_595.3806m/z	16.5241	595.381	HMDB0262837	PA(18:3(9,11,15)-OH(13)/12:0)	5.75104e-08	2.97288	-1.57186	down
17.38_343.1918m/z	17.376	343.192	HMDB0115001	PA(18:3(9Z,12Z,15Z)/14:1(9Z))	2.21804e-07	2.90284	-1.53747	down
17.55_360.2348m/z	17.5475	360.235	HMDB0115032	PA(18:4(6Z,9Z,12Z,15Z)/18:0)	4.41533e-08	2.93463	-1.55318	down
16.95_753.4134m/z	16.9515	753.413	HMDB0264372	PA(18:4(6Z,9Z,12Z,15Z)/22:6(5Z,8E,10Z,13Z,15E,19Z)-2OH(7S, 17S))	3.95971e-08	3.74999	1.90688	up
7.32_396.1991m/z	7.32237	396.199	HMDB0264336	PA(18:4(6Z,9Z,12Z,15Z)/PGJ2)	0.000534948	3.38286	-1.75825	down
18.79_418.2244m/z	18.7881	418.224	HMDB0264580	PA(19:2(10Z,13Z)/22:6(5Z,8E,10Z,13Z,15E,19Z)-2OH(7S, 17S))	0.00129136	2.0337	-1.0241	down
6.11_269.1128m/z	6.11095	269.113	HMDB0266543	PA(2:0/18:1(9Z)-O(12,13))	4.02343e-08	6.20791	-2.63411	down
12.48_554.2472m/z	12.4769	554.247	HMDB0266535	PA(2:0/18:2(10E,12Z)+=O(9))	0.000337438	3.3468	-1.74278	down
6.51_271.1285m/z	6.50523	271.128	HMDB0266581	PA(2:0/20:3(6,8,11)-OH(5))	7.40401e-07	2.02077	-1.01491	down
9.35_604.2601m/z	9.34522	604.26	HMDB0266560	PA(2:0/22:6(5Z,7Z,10Z,13Z,16Z,19Z)-OH(4))	1.71574e-06	3.99743	-1.99907	down
14.28_550.2535n	14.2773	533.25	HMDB0266575	PA(2:0/PGE1)	1.00386e-07	2.46335	-1.30062	down
17.55_319.1963m/z	17.5475	319.196	HMDB0115090	PA(20:0/8:0)	1.00055e-07	3.36839	-1.75206	down
19.61_399.2555m/z	19.6056	399.255	HMDB0115115	PA(20:1(11Z)/22:6(4Z,7Z,10Z,13Z,16Z,19Z))	6.03311e-08	3.3605	-1.74867	down
7.78_404.2308m/z	7.7795	404.231	HMDB0264884	PA(20:2(11Z,14Z)/20:5(5Z,8Z,11Z,14Z,16E)-OH(18R))	1.85482e-07	2.46213	-1.29991	down
17.75_781.4424m/z	17.7517	781.442	HMDB0264975	PA(20:3(5Z,8Z,11Z)/20:4(5Z,8Z,11Z,13E)+=O(15))	4.29524e-08	3.01916	1.59415	up
17.55_372.2189m/z	17.5475	372.219	HMDB0263159	PA(20:3(5Z,8Z,11Z)-O(14R,15S)/15:0)	1.1214e-07	2.30244	-1.20316	down
7.34_501.2585m/z	7.3395	501.258	HMDB0266582	PA(20:3(6,8,11)-OH(5)/2:0)	2.68657e-07	4.81299	-2.26693	down
17.26_371.2261m/z	17.2559	371.226	HMDB0266712	PA(20:4(5E,8Z,12Z,14Z)-OH(11R)/P-16:0)	2.36512e-07	2.20193	-1.13877	down
15.33_358.2031m/z	15.3349	358.203	HMDB0262873	PA(20:4(5Z,7E,11Z,14Z)-OH(9)/13:0)	1.0849e-07	3.04424	-1.60608	down
16.94_348.1999m/z	16.9358	348.2	HMDB0262783	PA(20:4(6Z,8E,10E,14Z)-2OH(5S,12R)/12:0)	1.10311e-05	5.45177	-2.44672	down
17.19_380.2135m/z	17.193	380.214	HMDB0263199	PA(20:4(6Z,8E,10E,14Z)-2OH(5S,12R)/15:0)	7.63007e-08	2.17351	-1.12003	down
12.97_320.1700m/z	12.9684	320.17	HMDB0266624	PA(20:4(6Z,8E,10E,14Z)-2OH(5S,12R)/8:0)	3.83938e-08	3.19833	-1.67732	down
7.68_723.4367m/z	7.67665	723.437	HMDB0265299	PA(20:4(8Z,11Z,14Z,17Z)/20:5(5Z,8Z,11Z,14Z,16E)-OH(18R))	3.14079e-08	3.66281	-1.87295	down
17.12_758.4586n	17.1172	779.433	HMDB0265300	PA(20:5(5Z,8Z,11Z,14Z,16E)-OH(18R)/20:4(8Z,11Z,14Z,17Z))	5.21171e-07	4.10315	2.03673	up
17.13_737.4165m/z	17.1344	737.417	HMDB0115207	PA(20:5(5Z,8Z,11Z,14Z,17Z)/18:3(9Z,12Z,15Z))	1.16615e-07	3.66328	1.87313	up
15.41_653.3894m/z	15.4141	653.389	HMDB0262813	PA(20:5(6E,8Z,11Z,14Z,17Z)-OH(5)/12:0)	7.02202e-07	3.15465	1.65748	up
17.75_761.4048m/z	17.7517	761.405	HMDB0263440	PA(20:5(7Z,9Z,11E,13E,17Z)-3OH(5,6,15)/16:1(9Z))	6.58849e-08	3.96852	1.9886	up
16.97_446.2904m/z	16.9701	446.29	HMDB0267282	PA(20:5(7Z,9Z,11E,13E,17Z)-3OH(5,6,15)/a-25:0)	5.05679e-05	2.06999	-1.04962	down
17.75_707.4234m/z	17.7517	707.423	HMDB0266762	PA(20:5(7Z,9Z,11E,13E,17Z)-3OH(5,6,15)/P-16:0)	3.83938e-08	4.01048	2.00378	up
18.49_832.5745n	18.4851	833.582	HMDB0265646	PA(22:0/PGF1alpha)	3.83938e-08	3.01205	-1.59074	down
8.05_426.2429m/z	8.05379	426.243	HMDB0265790	PA(22:2(13Z,16Z)/PGJ2)	8.40658e-08	2.47947	-1.31003	down
8.05_810.4806n	8.05379	428.23	HMDB0266041	PA(22:5(4Z,7Z,10Z,13Z,16Z)/22:6(5Z,7Z,10Z,13Z,16Z,19Z)-OH(4))	8.65403e-07	2.30149	-1.20257	down
16.10_689.4235m/z	16.1011	689.423	HMDB0263145	PA(22:5(4Z,7Z,10Z,13Z,19Z)-O(16,17)/14:1(9Z))	4.99038e-08	2.19474	-1.13405	down
16.95_679.4001m/z	16.9515	679.4	HMDB0267402	PA(22:5(4Z,7Z,10Z,13Z,19Z)-O(16,17)/i-12:0)	3.83938e-08	4.10069	2.03587	up
17.21_706.4291n	17.2102	689.426	HMDB0263141	PA(22:6(4Z,7Z,10Z,13E,15E,19Z)-OH(17)/14:1(9Z))	6.24628e-08	2.26784	-1.18132	down
19.25_427.2927m/z	19.2512	427.293	HMDB0115427	PA(22:6(4Z,7Z,10Z,13Z,16Z,19Z)/24:1(15Z))	3.4632e-08	5.76826	-2.52814	down
7.69_440.2253m/z	7.6938	440.225	HMDB0266201	PA(22:6(4Z,7Z,10Z,13Z,16Z,19Z)/6 keto-PGF1alpha)	6.37463e-08	3.98409	-1.99425	down
15.88_845.5305m/z	15.8781	845.53	HMDB0265531	PA(22:6(4Z,7Z,11E,13Z,15E,19Z)-2OH(10S,17)/21:0)	6.58849e-08	2.97501	-1.5729	down
14.25_673.3556m/z	14.2539	673.356	HMDB0262720	PA(22:6(5Z,7Z,10Z,13Z,16Z,19Z)-OH(4)/10:0)	5.21186e-08	6.89649	2.78586	up
17.29_722.4574n	17.2902	723.465	HMDB0263239	PA(22:6(5Z,7Z,10Z,13Z,16Z,19Z)-OH(4)/15:0)	1.29866e-06	2.0478	-1.03407	down
8.07_788.5008n	8.07094	833.472	HMDB0264901	PA(22:6(5Z,7Z,10Z,13Z,16Z,19Z)-OH(4)/20:2(11Z,14Z))	4.17143e-08	2.62023	-1.38969	down
15.84_350.1964m/z	15.8438	350.196	HMDB0262895	PA(5-iso PGF2VI/13:0)	3.62346e-08	3.14215	-1.65175	down
17.55_378.2303m/z	17.5475	378.23	HMDB0263518	PA(5-iso PGF2VI/17:0)	4.41533e-08	3.27544	-1.71169	down
19.69_399.2520m/z	19.6914	399.252	HMDB0264661	PA(5-iso PGF2VI/20:0)	9.21583e-08	3.08127	-1.62353	down
19.47_833.4847m/z	19.4742	833.485	HMDB0268291	PA(5-iso PGF2VI/i-21:0)	0.000153743	2.20126	-1.13833	down
15.51_799.4735m/z	15.5064	799.473	HMDB0263502	PA(6 keto-PGF1alpha/17:0)	7.0778e-06	3.364	1.75018	up
7.43_553.2840m/z	7.42522	553.284	HMDB0115485	PA(8:0/14:0)	1.32541e-05	3.0447	-1.6063	down
20.00_639.3236m/z	19.998	639.324	HMDB0266629	PA(8:0/20:3(8Z,11Z,14Z)-2OH(5,6))	3.83938e-08	3.94963	1.98172	up
16.66_694.3307m/z	16.6613	694.331	HMDB0266657	PA(8:0/20:5(7Z,9Z,11E,13E,17Z)-3OH(5,6,15))	3.26906e-08	8.10526	-3.01886	down
17.31_335.1606m/z	17.3073	335.161	HMDB0266673	PA(8:0/22:5(4Z,7Z,10Z,13Z,19Z)-O(16,17))	0.000226574	2.20781	1.14261	up
13.43_335.1581m/z	13.4315	335.158	HMDB0266665	PA(8:0/22:6(4Z,8Z,10Z,13Z,16Z,19Z)-OH(7))	3.26906e-08	5.57566	-2.47914	down
12.10_685.3049m/z	12.0997	685.305	HMDB0266655	PA(8:0/22:6(5Z,8E,10Z,13Z,15E,19Z)-2OH(7S, 17S))	0.0183968	2.4751	1.30749	up
16.16_405.2009m/z	16.1628	405.201	HMDB0114771	PA(8:0/8:0)	4.02971e-08	3.64056	1.86416	up
16.08_553.2883m/z	16.084	553.288	HMDB0115687	PA(8:0/i-14:0)	3.14079e-08	3.23162	-1.69226	down
13.43_634.3443n	13.4315	340.161	HMDB0266617	PA(8:0/PGF2alpha)	3.83938e-08	3.08775	-1.62656	down
7.25_650.3381n	7.2538	337.167	HMDB0266625	PA(8:0/TXB2)	6.24628e-08	2.67001	-1.41685	down
16.34_371.2722m/z	16.3412	371.272	HMDB0115714	PA(a-13:0/i-24:0)	1.57486e-05	2.42515	-1.27807	down
14.91_348.2143m/z	14.912	348.214	HMDB0266987	PA(a-15:0/18:3(10,12,15)-OH(9))	3.83938e-08	4.79891	-2.26271	down
17.06_380.2105m/z	17.0558	380.21	HMDB0266973	PA(a-15:0/20:4(8Z,11Z,14Z,17Z)-2OH(5S,6R))	5.75104e-08	2.60929	-1.38366	down
19.62_827.6848m/z	19.6228	827.685	HMDB0115772	PA(a-25:0/i-21:0)	3.82595e-08	3.44264	-1.78352	down
17.75_852.5786n	17.7533	853.586	HMDB0267243	PA(a-25:0/PGJ2)	1.03521e-07	2.57259	-1.36322	down
16.95_687.3837m/z	16.9515	687.384	HMDB0267353	PA(i-12:0/TXB2)	3.82595e-08	5.17631	2.37192	up
16.35_651.3934m/z	16.3514	651.393	HMDB0115793	PA(i-13:0/18:2(9Z,11Z))	2.69038e-07	4.25716	2.08989	up
14.41_727.4082m/z	14.4146	727.408	HMDB0267509	PA(i-13:0/PGD1)	5.09787e-05	2.24895	1.16925	up
17.75_693.4065m/z	17.7517	693.407	HMDB0267675	PA(i-15:0/18:2(9Z,11E)+=O(13))	5.91689e-08	3.56027	1.83199	up
6.61_377.2149m/z	6.60808	377.215	HMDB0267663	PA(i-15:0/20:4(7E,9E,11Z,13E)-3OH(5S,6R,15S))	4.07582e-08	2.42858	-1.28011	down
16.94_355.2219m/z	16.9358	355.222	HMDB0267815	PA(i-16:0/18:3(10,12,15)-OH(9))	1.53214e-06	2.09776	-1.06885	down
16.20_739.4547m/z	16.1971	739.455	HMDB0267863	PA(i-17:0/PGJ2)	4.4382e-08	3.54169	1.82444	up
16.92_333.2116m/z	16.9186	333.212	HMDB0115902	PA(i-22:0/8:0)	5.7087e-07	2.14644	-1.10194	down
14.91_656.4706n	14.912	679.46	HMDB0011155	PA(P-16:0/18:2(9Z,12Z))	3.71092e-08	3.17702	-1.66767	down
17.65_358.2165m/z	17.6504	358.217	HMDB0266779	PA(P-16:0/18:3(10,12,15)-OH(9))	4.84112e-08	2.68651	-1.42573	down
15.33_751.4517m/z	15.3283	751.452	HMDB0266721	PA(P-16:0/PGF2alpha)	4.89211e-08	3.15031	1.65549	up
15.33_813.4241m/z	15.3283	813.424	HMDB0265438	PA(PGD1/20:5(5Z,8Z,11Z,14Z,17Z))	3.83938e-08	3.27693	1.71235	up
14.23_289.1578m/z	14.2316	289.158	HMDB0266162	PA(PGE1/22:5(7Z,10Z,13Z,16Z,19Z))	3.11623e-07	4.42237	-2.14482	down
15.35_660.3663n	15.3521	625.352	HMDB0262668	PA(PGE2/10:0)	1.16687e-07	2.15733	-1.10925	down
19.97_692.4291n	19.9658	756.445	HMDB0262843	PA(PGF1alpha/12:0)	5.10422e-08	2.38295	1.25275	up
17.55_365.2205m/z	17.5475	365.22	HMDB0262947	PA(PGF1alpha/13:0)	3.01251e-07	2.05453	-1.03881	down
16.08_407.2708m/z	16.084	407.271	HMDB0264505	PA(PGF1alpha/19:0)	1.24614e-07	2.10496	-1.07379	down
17.02_735.4649m/z	17.0215	735.465	HMDB0263920	PA(PGF2alpha/18:2(9Z,11Z))	1.10766e-07	2.07049	-1.04997	down
19.41_817.5594m/z	19.4056	817.559	HMDB0265478	PA(PGF2alpha/21:0)	1.08203e-07	2.42084	-1.27551	down
15.35_623.3398m/z	15.3455	623.34	HMDB0262676	PA(PGJ2/10:0)	0.000436623	2.70656	-1.43646	down
17.48_734.4077m/z	17.4789	734.408	HMDB0262779	PA(PGJ2/12:0)	4.47755e-08	4.22621	-2.07937	down
15.73_449.2866m/z	15.7294	449.287	HMDB0267244	PA(PGJ2/a-25:0)	1.922e-07	3.21805	-1.68619	down
16.95_651.3701m/z	16.9515	651.37	HMDB0267348	PA(PGJ2/i-12:0)	3.83938e-08	4.77879	2.25664	up
8.24_428.2605m/z	8.24235	428.26	HMDB0268383	PA(PGJ2/i-22:0)	6.85934e-07	2.20142	-1.13843	down
16.58_727.4578m/z	16.5755	727.458	HMDB0263305	PA(TXB2/16:0)	1.00055e-07	2.37929	-1.25053	down
16.59_771.4857m/z	16.5927	771.486	HMDB0263824	PA(TXB2/18:1(9Z))	3.83938e-08	3.17648	-1.66743	down
11.07_262.2519m/z	11.0653	262.252	HMDB0013648	Palmitoleoylethanolamide	2.86561e-06	2.64951	-1.40573	down
15.48_439.2726m/z	15.4827	439.273	HMDB0010331	Palmitoyl glucuronide	1.7765e-07	4.03505	2.01259	up
17.48_282.2797m/z	17.4789	282.28	HMDB0256090	Palmitoylethanolamine	5.56051e-08	2.22832	-1.15596	down
16.05_482.3166m/z	16.0496	482.317	76586	PC(14:0/O-1:0)	2.5867e-07	5.46047	-2.44902	down
16.02_730.4744m/z	16.0153	730.474	HMDB0285754	PC(14:1(9Z)/20:5(6E,8Z,11Z,14Z,17Z)-OH(5))	4.74504e-08	2.11069	-1.07771	down
16.64_496.3408m/z	16.6441	496.341	PC(16:0/0:0)	PC(16:0/0:0)	3.82595e-08	6.8867	-2.78381	down
16.95_814.6294m/z	16.9529	814.629	HMDB0007987	PC(16:0/22:2(13Z,16Z))	4.1207e-08	3.34049	-1.74006	down
16.66_609.3645n	16.6613	610.372	82379	PC(16:0/5:0(COOH))	3.83938e-08	5.27684	-2.39968	down
16.41_888.5297m/z	16.4098	888.53	HMDB0286127	PC(17:0/PGE2)	3.83938e-08	4.79564	-2.26172	down
16.85_522.3559m/z	16.8499	522.356	HMDB0256159	PC(18:1(6Z)/0:0)	5.04076e-08	8.0284	-3.00511	down
16.08_520.3348m/z	16.084	520.335	40301	PC(18:2(9Z,12Z)/0:0)	1.02232e-07	3.47568	-1.7973	down
15.36_594.3422m/z	15.3626	594.342	HMDB0288856	PC(2:0/18:1(12Z)-2OH(9,10))	5.52461e-08	4.6663	-2.22228	down
16.22_639.3391m/z	16.2211	639.339	HMDB0288890	PC(2:0/18:3(10,12,15)-OH(9))	1.9134e-08	5.07766	-2.34416	down
19.50_663.3376m/z	19.5028	663.338	HMDB0288850	PC(2:0/20:4(5Z,8Z,11Z,13E)+=O(15))	1.16291e-06	3.50425	1.80911	up
13.43_676.2826m/z	13.4315	676.283	HMDB0288872	PC(2:0/20:5(7Z,9Z,11E,13E,17Z)-3OH(5,6,15))	0.000869773	2.36274	-1.24046	down
10.91_590.3127m/z	10.911	590.313	HMDB0288846	PC(2:0/5-iso PGF2VI)	2.11837e-05	2.09211	-1.06496	down
18.31_654.3081m/z	18.3119	654.308	HMDB0288826	PC(2:0/PGE2)	5.29265e-08	5.48656	2.4559	up
17.09_330.6802m/z	17.0901	330.68	HMDB0288898	PC(2:0/PGF1alpha)	3.83938e-08	4.01365	-2.00492	down
17.51_634.3428m/z	17.5117	634.343	HMDB0288832	PC(2:0/PGF2alpha)	7.77942e-08	3.28932	1.71779	up
13.36_295.5417m/z	13.3629	295.542	HMDB0008278	PC(20:0/20:3(8Z,11Z,14Z))	7.60371e-07	2.29297	-1.19722	down
17.68_816.5861m/z	17.6847	816.586	HMDB0286998	PC(20:0/20:5(5Z,8Z,10E,14Z,17Z)-OH(12))	4.32358e-08	2.16956	-1.1174	down
11.73_624.3270m/z	11.7338	624.327	HMDB0288901	PC(20:3(6,8,11)-OH(5)/2:0)	0.00229058	2.80228	1.4866	up
16.87_834.5333m/z	16.8658	834.533	HMDB0286042	PC(20:3(8Z,11Z,14Z)-2OH(5,6)/16:1(9Z))	3.83938e-08	3.82809	1.93663	up
10.62_892.6797m/z	10.6196	892.68	HMDB0008519	PC(20:5(5Z,8Z,11Z,14Z,17Z)/24:0)	2.35536e-05	2.38645	-1.25487	down
16.95_858.6521m/z	16.9529	858.652	HMDB0287821	PC(22:0/18:1(9Z)-O(12,13))	5.32122e-07	2.83604	-1.50388	down
17.65_910.7611m/z	17.6489	910.761	HMDB0008552	PC(22:0/24:0)	1.63206e-06	3.02044	1.59476	up
17.60_926.7489m/z	17.5974	926.749	HMDB0008553	PC(22:0/24:1(15Z))	9.57195e-07	2.90175	1.53692	up
15.25_292.2240m/z	15.2492	292.224	HMDB0008555	PC(22:0/P-18:0)	8.94102e-08	2.11996	-1.08404	down
14.60_828.6827m/z	14.6032	828.683	HMDB0008557	PC(22:0/P-18:1(9Z))	3.83938e-08	3.24345	-1.69753	down
17.41_817.6076n	17.4103	818.615	HMDB0008688	PC(22:5(4Z,7Z,10Z,13Z,16Z)/P-18:1(9Z))	1.5503e-07	2.56739	-1.3603	down
17.44_608.3313m/z	17.4446	608.331	HMDB0288879	PC(22:6(5Z,7Z,10Z,13Z,16Z,19Z)-OH(4)/2:0)	1.31647e-06	4.27195	-2.0949	down
18.24_870.5674m/z	18.245	870.567	HMDB0287312	PC(22:6(5Z,8E,10Z,13Z,15E,19Z)-2OH(7S, 17S)/20:3(5Z,8Z,11Z))	1.90807e-07	2.77855	-1.47433	down
5.53_478.7747m/z	5.53381	478.775	HMDB0288351	PC(22:6(5Z,8E,10Z,13Z,15E,19Z)-2OH(7S, 17S)/22:5(4Z,7Z,10Z,13Z,16Z))	3.83938e-08	7.76159	-2.95635	down
19.61_914.6582m/z	19.6056	914.658	HMDB0288662	PC(24:0/22:6(5Z,8E,10Z,13Z,15E,19Z)-2OH(7S, 17S))	3.43003e-08	2.80701	-1.48904	down
16.36_927.6499m/z	16.3584	927.65	HMDB0008799	PC(24:1(15Z)/18:4(6Z,9Z,12Z,15Z))	4.5085e-05	2.84983	1.51088	up
9.38_878.6995m/z	9.3795	878.699	HMDB0008802	PC(24:1(15Z)/20:2(11Z,14Z))	3.62346e-08	3.03892	-1.60356	down
18.06_328.1484m/z	18.0563	328.148	40327	PC(4:0/0:0)	5.92455e-06	4.52558	2.1781	up
16.24_848.5610m/z	16.2383	848.561	HMDB0285924	PC(6 keto-PGF1alpha/16:0)	3.83938e-08	3.96257	-1.98644	down
18.18_449.7939m/z	18.1763	449.794	HMDB0286236	PC(6 keto-PGF1alpha/18:0)	4.07582e-08	3.05556	-1.61144	down
16.70_445.2959m/z	16.6957	445.296	HMDB0061390	PC(DiMe(11,3)/DiMe(11,3))	7.46884e-06	2.85377	-1.51287	down
8.77_949.6739m/z	8.76807	949.674	HMDB0061409	PC(DiMe(13,5)/DiMe(11,5))	4.42381e-08	3.18999	1.67355	up
16.90_682.5461m/z	16.9014	682.546	HMDB0013404	PC(O-16:0/16:1(9Z))	2.93657e-07	3.41785	-1.77309	down
12.08_786.6830m/z	12.0826	786.683	HMDB0013419	PC(O-18:0/20:0)	2.52663e-07	2.58888	-1.37233	down
19.97_784.5933m/z	19.9658	784.593	HMDB0013422	PC(O-18:0/22:6(4Z,7Z,10Z,13Z,16Z,19Z))	3.83938e-08	5.6662	-2.50238	down
19.95_895.7305m/z	19.9487	895.73	HMDB0013441	PC(O-20:0/20:0)	1.4066e-07	3.42028	-1.77411	down
18.24_786.6111m/z	18.245	786.611	HMDB0013444	PC(O-20:1(11Z)/20:4(8Z,11Z,14Z,17Z))	3.75235e-08	3.53912	-1.82339	down
16.95_775.5671n	16.9529	776.574	HMDB0289479	PC(P-16:0/18:1(12Z)-2OH(9,10))	1.26329e-07	2.77239	-1.47113	down
19.91_803.5963n	19.9144	804.604	HMDB0289583	PC(P-18:0/18:1(12Z)-2OH(9,10))	6.30153e-08	2.97222	-1.57154	down
18.79_814.5732m/z	18.7881	814.573	HMDB0289613	PC(P-18:0/22:6(4Z,7Z,11E,13Z,15E,19Z)-2OH(10S,17))	3.82595e-08	10.183	-3.34809	down
19.81_458.8601m/z	19.8115	458.86	PC(P-18:0/25:0)	PC(P-18:0/25:0)	2.14906e-07	2.19997	-1.13749	down
15.88_848.5042m/z	15.8781	848.504	HMDB0285679	PC(PGD1/14:0)	7.70959e-08	2.19839	-1.13645	down
18.09_830.5534m/z	18.0906	830.553	HMDB0285922	PC(PGD2/16:0)	5.41259e-08	5.56012	-2.47511	down
14.68_633.3222n	14.6825	632.315	HMDB0288827	PC(PGE2/2:0)	3.2272e-05	5.10437	-2.35173	down
16.54_634.4426m/z	16.5413	634.443	76597	PE(12:0/16:1(9Z))	3.90821e-07	2.2321	-1.1584	down
18.24_754.4388m/z	18.245	754.439	HMDB0008840	PE(14:0/20:5(5Z,8Z,11Z,14Z,17Z))	4.01933e-06	2.18209	-1.12571	down
14.55_630.4807m/z	14.5517	630.481	HMDB0008850	PE(14:0/P-16:0)	4.75779e-05	3.32927	-1.73521	down
14.91_672.4892m/z	14.912	672.489	HMDB0008859	PE(14:1(9Z)/18:0)	4.03226e-08	4.50932	-2.17291	down
16.80_718.4806m/z	16.7972	718.481	HMDB0008877	PE(14:1(9Z)/22:4(7Z,10Z,13Z,16Z))	2.15159e-07	5.47799	2.45365	up
17.75_666.4467m/z	17.7517	666.447	HMDB0008883	PE(14:1(9Z)/P-16:0)	4.26799e-08	3.73446	1.9009	up
16.22_716.4579m/z	16.2211	716.458	HMDB0008885	PE(14:1(9Z)/P-18:1(11Z))	3.83938e-08	5.62114	-2.49086	down
15.43_647.4510n	15.4312	668.426	HMDB0008888	PE(15:0/14:1(9Z))	4.47663e-07	3.10905	1.63647	up
14.62_722.4658m/z	14.6204	722.466	HMDB0008896	PE(15:0/18:3(6Z,9Z,12Z))	8.35361e-08	2.37251	-1.24642	down
17.75_716.5514m/z	17.7533	716.551	HMDB0008899	PE(15:0/20:0)	1.22343e-06	2.24943	-1.16956	down
16.92_644.4947m/z	16.9186	644.495	HMDB0008916	PE(15:0/P-16:0)	3.13393e-06	2.3359	-1.22398	down
16.94_687.5134n	16.9358	688.521	HMDB0008918	PE(15:0/P-18:1(11Z))	1.4136e-06	2.40453	-1.26575	down
17.29_701.5281n	17.2902	702.535	HMDB0008951	PE(16:0/P-18:1(11Z))	2.147e-06	2.11839	-1.08297	down
10.79_529.3022m/z	10.791	529.302	PE(17:1/0:0)	PE(17:1/0:0)	3.83938e-08	2.50169	-1.32291	down
17.22_776.5412m/z	17.2202	776.541	HMDB0261144	PE(18:0/18:1(12Z)-2OH(9,10))	1.62348e-05	4.79479	2.26147	up
16.58_722.5045m/z	16.5755	722.505	HMDB0261252	PE(18:1(11Z)/18:1(9Z)-O(12,13))	1.01623e-07	2.33207	-1.22161	down
7.68_740.4643m/z	7.67665	740.464	HMDB0261670	PE(18:3(9Z,12Z,15Z)/20:5(5Z,8Z,11Z,14Z,16E)-OH(18R))	3.83938e-08	2.6399	-1.40048	down
16.16_712.4357m/z	16.1628	712.436	HMDB0009195	PE(18:4(6Z,9Z,12Z,15Z)/18:4(6Z,9Z,12Z,15Z))	1.82594e-06	2.88474	1.52844	up
16.59_718.5301m/z	16.5927	718.53	HMDB0009218	PE(20:0/14:1(9Z))	9.24692e-06	2.33821	-1.22541	down
18.24_846.5843m/z	18.245	846.584	HMDB0261910	PE(20:0/PGE1)	3.82712e-06	2.17741	-1.12261	down
16.08_427.7637m/z	16.084	427.764	HMDB0261924	PE(20:1(11Z)/20:3(8Z,11Z,14Z)-O(5,6))	1.16074e-06	4.47897	-2.16317	down
16.85_430.7619m/z	16.8499	430.762	HMDB0009309	PE(20:2(11Z,14Z)/22:6(4Z,7Z,10Z,13Z,16Z,19Z))	2.43004e-06	2.58134	-1.36812	down
16.63_815.5562n	16.627	860.527	HMDB0009341	PE(20:3(5Z,8Z,11Z)/22:5(7Z,10Z,13Z,16Z,19Z))	3.71092e-08	4.95763	-2.30965	down
8.07_828.5170m/z	8.07094	828.517	HMDB0284335	PE(20:3(5Z,8Z,11Z)-O(14R,15S)/22:6(4Z,7Z,10Z,13Z,16Z,19Z))	1.18628e-07	2.71635	-1.44167	down
16.95_804.5988m/z	16.9529	804.599	HMDB0283735	PE(20:4(5E,8Z,12Z,14Z)-OH(11R)/22:0)	4.75953e-08	3.25023	-1.70054	down
16.99_885.5420m/z	16.9872	885.542	HMDB0262167	PE(20:4(6Z,8E,10E,14Z)-2OH(5S,12R)/20:3(5Z,8Z,11Z))	5.41261e-08	3.85289	-1.94594	down
18.45_788.5992m/z	18.4508	788.599	HMDB0009435	PE(20:4(8Z,11Z,14Z,17Z)/22:0)	3.83927e-08	3.72694	-1.89799	down
16.27_746.4327m/z	16.2657	746.433	HMDB0260635	PE(20:5(5Z,8Z,10E,14Z,17Z)-OH(12)/14:0)	0.00113675	2.57761	1.36604	up
16.18_704.4306m/z	16.18	704.431	HMDB0260735	PE(20:5(5Z,8Z,11Z,14Z,16E)-OH(18R)/14:1(9Z))	0.0011535	2.59626	1.37644	up
17.08_744.4253m/z	17.083	744.425	HMDB0260741	PE(20:5(6E,8Z,11Z,14Z,17Z)-OH(5)/14:1(9Z))	1.51708e-07	3.27259	1.71043	up
16.44_449.7868m/z	16.4441	449.787	HMDB0284925	PE(20:5(6E,8Z,11Z,14Z,17Z)-OH(5)/DiMe(13,5))	3.83938e-08	3.52688	-1.81839	down
16.93_776.4124m/z	16.9344	776.412	HMDB0260745	PE(20:5(7Z,9Z,11E,13E,17Z)-3OH(5,6,15)/14:1(9Z))	0.00122861	2.38406	1.25342	up
17.70_524.3690m/z	17.7019	524.369	PE(21:0/0:0)	PE(21:0/0:0)	4.99036e-08	4.91199	-2.29631	down
16.92_726.5718m/z	16.9186	726.572	HMDB0009483	PE(22:0/15:0)	3.26583e-07	3.11251	-1.63808	down
18.07_451.7922m/z	18.0734	451.792	HMDB0283756	PE(22:0/20:3(8Z,11Z,14Z)-2OH(5,6))	6.31909e-08	2.41266	-1.27062	down
16.90_918.5774m/z	16.9014	918.577	HMDB0283808	PE(22:0/PGD1)	0.000266449	2.43186	-1.28206	down
17.75_759.5741n	17.7533	760.581	HMDB0009516	PE(22:1(13Z)/15:0)	3.83938e-08	3.36212	-1.74937	down
16.28_830.5865m/z	16.2828	830.587	HMDB0283872	PE(22:1(13Z)/18:1(12Z)-2OH(9,10))	0.00129943	2.80875	1.48993	up
17.75_847.6059n	17.7533	848.613	HMDB0009538	PE(22:1(13Z)/22:5(4Z,7Z,10Z,13Z,16Z))	3.83938e-08	3.25545	-1.70286	down
19.01_437.7798m/z	19.0111	437.78	HMDB0283976	PE(22:2(13Z,16Z)/18:1(12Z)-2OH(9,10))	4.8573e-08	4.78925	-2.2598	down
0.64_440.8471m/z	0.636717	440.847	HMDB0009574	PE(22:2(13Z,16Z)/24:0)	6.49195e-07	3.53127	1.82019	up
16.85_904.6857m/z	16.8499	904.686	HMDB0009575	PE(22:2(13Z,16Z)/24:1(15Z))	4.98924e-05	2.40351	1.26514	up
17.70_443.7579m/z	17.7019	443.758	HMDB0283966	PE(22:2(13Z,16Z)/5-iso PGF2VI)	3.26906e-08	7.87443	-2.97718	down
17.94_808.5730m/z	17.942	808.573	77355	PE(22:4(7Z,10Z,13Z,16Z)/19:1(9Z))	3.82595e-08	3.80478	-1.92781	down
15.41_888.5435m/z	15.4141	888.543	HMDB0284122	PE(22:4(7Z,10Z,13Z,16Z)/PGF1alpha)	0.00418531	2.42698	1.27916	up
19.61_955.6616m/z	19.6056	955.662	HMDB0284529	PE(22:5(4Z,7Z,10Z,13Z,19Z)-O(16,17)/24:0)	2.50444e-05	2.56421	-1.35851	down
7.59_735.4878n	7.59093	780.459	HMDB0009679	PE(22:6(4Z,7Z,10Z,13Z,16Z,19Z)/14:0)	3.83938e-08	3.42138	-1.77458	down
16.41_417.7605m/z	16.4098	417.76	HMDB0009696	PE(22:6(4Z,7Z,10Z,13Z,16Z,19Z)/20:4(5Z,8Z,11Z,14Z))	3.83938e-08	4.47943	-2.16332	down
8.07_456.7463m/z	8.07094	456.746	HMDB0284422	PE(22:6(4Z,7Z,10Z,13Z,16Z,19Z)/22:6(4Z,7Z,11E,13Z,15E,19Z)-2OH(10S,17))	0.00014524	2.60234	-1.37981	down
16.63_396.7500m/z	16.627	396.75	HMDB0009708	PE(22:6(4Z,7Z,10Z,13Z,16Z,19Z)/P-16:0)	3.62346e-08	5.73671	-2.52022	down
18.99_398.7666m/z	18.9939	398.767	HMDB0009711	PE(22:6(4Z,7Z,10Z,13Z,16Z,19Z)/P-18:1(9Z))	3.83938e-08	3.31922	-1.73084	down
16.63_789.5305n	16.627	417.755	HMDB0285557	PE(22:6(4Z,8Z,10Z,13Z,16Z,19Z)-OH(7)/P-18:1(9Z))	3.83938e-08	5.06391	-2.34025	down
18.24_453.7858m/z	18.245	453.786	HMDB0283895	PE(22:6(5Z,7Z,10Z,13Z,16Z,19Z)-OH(4)/22:1(13Z))	1.19468e-07	2.12447	-1.08711	down
16.61_892.6402m/z	16.6098	892.64	HMDB0284540	PE(24:0/20:3(6,8,11)-OH(5))	4.76122e-05	2.5753	-1.36474	down
0.65_442.8580m/z	0.65385	442.858	HMDB0009732	PE(24:0/22:0)	3.48346e-08	4.19735	2.06948	up
16.94_770.6000m/z	16.9358	770.6	HMDB0009747	PE(24:1(15Z)/15:0)	1.25e-07	3.77109	-1.91498	down
19.71_854.6016m/z	19.7122	854.602	HMDB0009771	PE(24:1(15Z)/22:6(4Z,7Z,10Z,13Z,16Z,19Z))	5.44331e-07	6.14101	2.61848	up
12.90_522.3327m/z	12.8999	522.333	PE(24:4/0:0)	PE(24:4/0:0)	3.8178e-08	2.91194	-1.54198	down
15.93_260.1470m/z	15.9296	260.147	HMDB0260615	PE(5-iso PGF2VI/14:0)	3.83938e-08	4.53277	-2.18039	down
17.41_696.4207m/z	17.4103	696.421	HMDB0260719	PE(5-iso PGF2VI/14:1(9Z))	0.000182469	2.52952	1.33887	up
5.38_478.7811m/z	5.37953	478.781	HMDB0284888	PE(DiMe(13,5)/PGF2alpha)	3.75235e-08	5.74727	-2.52288	down
8.87_1048.6496m/z	8.87094	1048.65	HMDB0284581	PE(LTE4/24:1(15Z))	3.83938e-08	2.93771	-1.55469	down
15.88_716.5156m/z	15.8781	716.516	HMDB0285224	PE(P-16:0/18:1(12Z)-2OH(9,10))	0.000555093	2.26608	1.1802	up
16.59_766.5314m/z	16.5927	766.531	HMDB0285366	PE(P-18:0/PGE1)	3.83938e-08	2.83133	-1.50148	down
17.53_867.5903m/z	17.5303	867.59	HMDB0285370	PE(P-18:0/PGF1alpha)	3.83938e-08	2.92755	-1.5497	down
16.61_810.5617m/z	16.6098	810.562	HMDB0261911	PE(PGE1/20:0)	3.31438e-08	3.58495	-1.84195	down
17.98_422.7534m/z	17.9763	422.753	HMDB0285468	PE(PGE1/P-18:1(11Z))	4.84219e-08	2.7663	-1.46796	down
8.43_916.5709m/z	8.42522	916.571	HMDB0283739	PE(PGE2/22:0)	3.83938e-08	3.13693	-1.64935	down
16.63_898.6119m/z	16.627	898.612	HMDB0283811	PE(PGF1alpha/22:0)	6.62515e-05	2.0358	-1.02559	down
17.92_423.7610m/z	17.9249	423.761	HMDB0285472	PE(PGF1alpha/P-18:1(11Z))	3.70255e-08	9.30457	-3.21794	down
8.27_872.5436m/z	8.27093	872.544	HMDB0283955	PE(PGJ2/22:2(13Z,16Z))	3.56251e-07	2.46925	-1.30407	down
18.59_413.7484m/z	18.5879	413.748	HMDB0261025	PE(TXB2/16:1(9Z))	3.83938e-08	4.00203	-2.00073	down
19.61_787.6035n	19.6056	788.611	HMDB0113285	PE-NMe(20:0/18:1(11Z))	4.94368e-08	2.76427	-1.4669	down
16.63_423.7573m/z	16.627	423.757	HMDB0113691	PE-NMe(22:6(4Z,7Z,10Z,13Z,16Z,19Z)/20:5(5Z,8Z,11Z,14Z,17Z))	3.18826e-08	8.1117	-3.02	down
17.53_1027.7000m/z	17.5303	1027.7	HMDB0114700	PE-NMe2(13D5/13D5)	0.000132896	2.21664	1.14837	up
7.88_739.5199n	7.88237	784.491	HMDB0113905	PE-NMe2(14:1(9Z)/20:3(5Z,8Z,11Z))	1.61807e-07	2.55919	-1.35569	down
19.61_872.6982m/z	19.6056	872.698	HMDB0114521	PE-NMe2(22:4(7Z,10Z,13Z,16Z)/24:0)	0.00017635	2.67001	-1.41684	down
9.38_888.6871m/z	9.3795	888.687	HMDB0114547	PE-NMe2(22:5(4Z,7Z,10Z,13Z,16Z)/24:0)	8.34302e-08	2.51281	-1.3293	down
12.78_460.2683m/z	12.7798	460.268	HMDB0241457	Pentadecanedioylcarnitine	3.66357e-08	6.5219	-2.70529	down
6.57_433.2402m/z	6.5738	433.24	HMDB0268585	PG(16:0/PGF2alpha)	3.62346e-08	11.1112	-3.47394	down
19.61_808.5376n	19.6056	809.545	HMDB0268817	PG(18:0/18:1(12Z)-2OH(9,10))	3.83938e-08	2.68477	-1.4248	down
16.03_753.4989m/z	16.0324	753.499	HMDB0010622	PG(18:1(11Z)/18:3(9Z,12Z,15Z))	9.55624e-06	2.75007	-1.45947	down
16.64_926.5334m/z	16.6441	926.533	HMDB0268905	PG(18:1(11Z)/TXB2)	2.1501e-05	3.57526	-1.83805	down
16.03_794.5369n	16.0324	795.544	HMDB0271623	PG(18:1(12Z)-2OH(9,10)/i-17:0)	1.0216e-05	2.02023	1.01452	up
18.49_444.2718m/z	18.4851	444.272	HMDB0269589	PG(20:1(11Z)/20:3(6,8,11)-OH(5))	3.83938e-08	2.22542	-1.15407	down
18.36_444.2771m/z	18.365	444.277	HMDB0271877	PG(20:3(5Z,8Z,11Z)-O(14R,15S)/i-20:0)	4.80131e-05	2.09588	-1.06755	down
17.75_806.4792n	17.7517	787.461	HMDB0269330	PG(20:4(6E,8Z,11Z,14Z)+=O(5)/18:3(6Z,9Z,12Z))	7.45367e-08	3.038	1.60312	up
17.73_759.4505m/z	17.7346	759.451	HMDB0270567	PG(20:4(6Z,8E,10E,14Z)-2OH(5S,12R)/a-13:0)	3.97158e-07	4.46756	2.15949	up
16.87_911.6335m/z	16.8671	911.634	HMDB0271020	PG(20:4(8Z,11Z,14Z,17Z)-2OH(5S,6R)/a-25:0)	2.91334e-07	2.34424	1.22912	up
8.73_494.2996m/z	8.73378	494.3	HMDB0271016	PG(20:5(7Z,9Z,11E,13E,17Z)-3OH(5,6,15)/a-25:0)	3.26906e-08	2.87341	-1.52276	down
19.59_461.2784m/z	19.5885	461.278	HMDB0270210	PG(22:4(7Z,10Z,13Z,16Z)/PGF1alpha)	2.79481e-06	2.04792	-1.03416	down
17.70_442.2602m/z	17.7019	442.26	HMDB0269786	PG(22:5(4Z,7Z,10Z,13Z,19Z)-O(16,17)/20:3(5Z,8Z,11Z))	3.26906e-08	7.67953	-2.94102	down
17.75_775.4216m/z	17.7517	775.422	HMDB0271136	PG(22:5(4Z,7Z,10Z,13Z,19Z)-O(16,17)/i-12:0)	4.8573e-08	5.71811	2.51554	up
8.58_960.5987m/z	8.5795	960.599	HMDB0270910	PG(22:6(5Z,8E,10Z,13Z,15E,19Z)-2OH(7S, 17S)/a-21:0)	3.26906e-08	3.5782	-1.83924	down
18.24_418.2175m/z	18.245	418.217	HMDB0268704	PG(5-iso PGF2VI/16:1(9Z))	4.54422e-08	2.4848	-1.31313	down
18.43_387.2098m/z	18.4337	387.21	HMDB0270575	PG(5-iso PGF2VI/a-13:0)	3.2009e-07	2.39484	-1.25993	down
16.61_815.5126m/z	16.6098	815.513	HMDB0270767	PG(6 keto-PGF1alpha/a-17:0)	3.82595e-08	3.45508	-1.78872	down
16.93_750.4280n	16.9344	731.41	HMDB0270574	PG(a-13:0/5-iso PGF2VI)	7.83565e-08	3.34032	1.73999	up
15.43_637.4055m/z	15.4312	637.405	HMDB0116636	PG(a-13:0/a-13:0)	6.11209e-07	4.16389	2.05793	up
16.92_649.4499m/z	16.9186	649.45	HMDB0116638	PG(a-13:0/a-15:0)	1.59109e-05	2.27602	-1.18651	down
16.94_708.4937n	16.9358	753.465	HMDB0116648	PG(a-13:0/i-18:0)	9.35252e-07	2.13802	-1.09628	down
16.61_416.2521m/z	16.6098	416.252	HMDB0270730	PG(a-15:0/PGF1alpha)	1.10237e-07	2.45428	-1.2953	down
17.92_399.2468m/z	17.9249	399.247	HMDB0270827	PG(a-17:0/18:3(9,11,15)-OH(13))	8.50586e-06	2.90915	-1.5406	down
16.24_952.6339n	16.2383	1016.65	HMDB0271013	PG(a-25:0/22:6(5Z,8E,10Z,13Z,15E,19Z)-2OH(7S, 17S))	1.70717e-07	3.9855	-1.99476	down
0.65_514.8149m/z	0.65385	514.815	HMDB0270979	PG(a-25:0/LTE4)	0.000309576	2.61294	1.38568	up
18.24_374.2207m/z	18.245	374.221	HMDB0271103	PG(i-12:0/18:1(12Z)-2OH(9,10))	1.28444e-07	2.10349	-1.07278	down
16.15_403.1935m/z	16.1525	403.193	HMDB0271119	PG(i-12:0/20:5(7Z,9Z,11E,13E,17Z)-3OH(5,6,15))	1.64286e-07	2.20598	-1.14142	down
16.22_611.3952m/z	16.2211	611.395	HMDB0116660	PG(i-12:0/i-12:0)	9.05492e-07	2.15834	-1.10992	down
15.27_607.3993m/z	15.2663	607.399	HMDB0116661	PG(i-12:0/i-13:0)	0.000375018	2.18245	-1.12595	down
16.34_412.2767m/z	16.3412	412.277	HMDB0116671	PG(i-12:0/i-24:0)	5.862e-06	2.8124	1.4918	up
7.57_762.4252n	7.5738	785.414	HMDB0271073	PG(i-12:0/PGE2)	1.7882e-06	2.90599	-1.53903	down
16.59_787.4704m/z	16.5927	787.47	HMDB0271392	PG(i-15:0/PGJ2)	6.76181e-07	3.91143	-1.9677	down
17.75_413.2653m/z	17.7533	413.265	HMDB0271866	PG(i-19:0/18:3(9,11,15)-OH(13))	3.74568e-06	2.37035	-1.2451	down
18.11_836.5727n	18.1077	837.58	HMDB0271934	PG(i-20:0/18:1(12Z)-2OH(9,10))	7.93136e-08	2.08543	-1.06035	down
17.82_420.2707m/z	17.822	420.271	HMDB0271932	PG(i-20:0/18:2(9Z,11E)+=O(13))	1.04836e-07	5.54341	-2.47077	down
18.79_444.2721m/z	18.7881	444.272	HMDB0271896	PG(i-20:0/20:4(5Z,8Z,11Z,13E)-OH(15S))	4.48193e-08	2.18243	-1.12593	down
14.28_449.2909m/z	14.2773	449.291	HMDB0272025	PG(i-21:0/20:3(8Z,11Z,14Z)-2OH(5,6))	4.07109e-08	2.10348	-1.07277	down
17.04_846.5911n	17.0386	869.58	HMDB0272145	PG(i-22:0/18:1(9Z)-O(12,13))	6.1909e-06	2.01267	-1.00911	down
17.21_454.2855m/z	17.2102	454.286	HMDB0272119	PG(i-22:0/PGJ2)	0.00016061	2.19286	-1.13281	down
16.44_920.5160m/z	16.4441	920.516	HMDB0269734	PG(LTE4/20:3(5Z,8Z,11Z))	4.48803e-07	4.59648	-2.20053	down
17.41_810.5737n	17.4103	855.545	79983	PG(P-20:0/20:4(5Z,8Z,11Z,14Z))	6.78718e-08	2.47768	-1.30899	down
19.95_418.2214m/z	19.9487	418.221	HMDB0271282	PG(PGE2/i-14:0)	0.000155598	2.29184	-1.19651	down
10.11_405.2145m/z	10.111	405.214	HMDB0271080	PG(PGF2alpha/i-12:0)	2.59585e-05	2.59339	-1.37484	down
17.29_461.2793m/z	17.2902	461.279	HMDB0271911	PG(PGF2alpha/i-20:0)	6.36387e-06	2.35834	-1.23777	down
19.98_429.2458m/z	19.983	429.246	HMDB0268698	PG(TXB2/16:1(9Z))	5.46178e-07	2.04174	1.0298	up
16.32_862.5124n	16.3241	845.509	HMDB0268906	PG(TXB2/18:1(11Z))	3.83938e-08	2.84782	-1.50986	down
18.64_461.3013m/z	18.6395	461.301	HMDB0013628	PGF2a ethanolamide	7.30226e-07	2.07969	-1.05637	down
8.07_459.2191m/z	8.07094	459.219	HMDB0013501	PGP(16:1(9Z)/22:6(4Z,7Z,10Z,13Z,16Z,19Z))	3.08103e-05	2.16189	-1.11229	down
17.75_917.4175m/z	17.7517	917.418	HMDB0272420	PGP(16:1(9Z)/PGE2)	5.34089e-08	3.05507	1.61121	up
0.94_906.5493n	0.939567	476.264	HMDB0013513	PGP(18:0/22:4(7Z,10Z,13Z,16Z))	4.00793e-08	13.3522	-3.73901	down
7.44_912.5141n	7.44237	935.503	HMDB0273386	PGP(18:1(12Z)-2OH(9,10)/20:2(11Z,14Z))	3.39456e-08	7.29063	-2.86604	down
19.95_478.2334m/z	19.9487	478.233	HMDB0273593	PGP(18:1(12Z)-2OH(9,10)/20:3(8Z,11Z,14Z))	0.000331306	2.2484	1.1689	up
8.43_898.5358n	8.42522	921.525	HMDB0275671	PGP(18:1(12Z)-O(9S,10R)/i-20:0)	9.94083e-08	2.73525	-1.45167	down
13.11_489.2983m/z	13.1057	489.298	HMDB0275983	PGP(18:1(12Z)-O(9S,10R)/i-24:0)	5.03657e-06	2.26519	-1.17963	down
17.75_849.4309m/z	17.7517	849.431	HMDB0275156	PGP(18:1(9Z)-O(12,13)/i-15:0)	4.70767e-08	3.0439	1.60592	up
7.49_418.2116m/z	7.49379	418.212	HMDB0275046	PGP(18:2(9Z,11E)+=O(13)/i-14:0)	3.8178e-08	3.14929	-1.65502	down
8.27_854.5093n	8.27093	877.499	HMDB0013549	PGP(18:2(9Z,12Z)/18:0)	2.55246e-06	2.25758	-1.17478	down
15.04_797.3957m/z	15.0369	797.396	HMDB0274978	PGP(18:3(10,12,15)-OH(9)/i-13:0)	6.5197e-08	2.92195	1.54693	up
17.91_789.4484m/z	17.9077	789.448	HMDB0013562	PGP(18:3(6Z,9Z,12Z)/16:0)	3.79248e-05	2.19286	1.13281	up
19.79_483.2140m/z	19.7943	483.214	HMDB0273147	PGP(18:3(9Z,12Z,15Z)/PGE2)	0.00167021	2.31926	-1.21367	down
8.27_481.2310m/z	8.27093	481.231	HMDB0274159	PGP(20:3(5Z,8Z,11Z)-O(14R,15S)/22:6(4Z,7Z,10Z,13Z,16Z,19Z))	1.9308e-06	2.17342	-1.11997	down
16.87_509.3088m/z	16.8671	509.309	HMDB0274780	PGP(20:3(6,8,11)-OH(5)/a-25:0)	8.00023e-07	2.08854	-1.0625	down
17.70_505.2251m/z	17.7019	505.225	HMDB0273670	PGP(20:4(5Z,8Z,11Z,14Z)/6 keto-PGF1alpha)	9.86572e-07	6.42094	-2.68278	down
16.52_868.4541n	16.5241	869.461	HMDB0274406	PGP(20:4(6Z,8E,10E,14Z)-2OH(5S,12R)/a-15:0)	7.20542e-07	2.16377	-1.11355	down
17.09_901.4410m/z	17.0901	901.441	HMDB0274223	PGP(20:5(5Z,8Z,11Z,14Z,16E)-OH(18R)/22:6(4Z,7Z,10Z,13Z,16Z,19Z))	1.04285e-07	3.15346	-1.65694	down
16.64_356.5260m/z	16.6441	356.526	HMDB0274752	PGP(20:5(7Z,9Z,11E,13E,17Z)-3OH(5,6,15)/a-25:0)	5.69166e-07	3.16518	-1.66229	down
4.45_978.5271n	4.4481	341.838	HMDB0273946	PGP(22:4(7Z,10Z,13Z,16Z)/PGF1alpha)	3.18826e-08	12.7426	-3.67159	down
8.24_479.2510m/z	8.24235	479.251	HMDB0272569	PGP(22:6(5Z,8E,10Z,13Z,15E,19Z)-2OH(7S, 17S)/18:0)	0.00208357	2.26686	-1.18069	down
16.20_869.4187m/z	16.1971	869.419	HMDB0272441	PGP(5-iso PGF2VI/16:1(9Z))	3.83938e-08	3.79478	1.92402	up
17.13_799.4171m/z	17.1344	799.417	HMDB0274320	PGP(a-13:0/18:1(12Z)-2OH(9,10))	3.83938e-08	3.4247	1.77598	up
17.75_797.4000m/z	17.7517	797.4	HMDB0274316	PGP(a-13:0/18:2(10E,12Z)+=O(9))	4.05213e-08	3.85813	1.9479	up
17.75_807.4150m/z	17.7517	807.415	HMDB0274364	PGP(a-13:0/20:3(6,8,11)-OH(5))	3.08318e-07	2.89357	1.53285	up
15.88_893.3895m/z	15.8781	893.389	HMDB0274342	PGP(a-13:0/22:6(5Z,7Z,10Z,13Z,16Z,19Z)-OH(4))	1.1824e-07	2.02521	-1.01807	down
7.88_760.4357n	7.88237	403.207	HMDB0116522	PGP(a-13:0/i-16:0)	8.49693e-07	2.01893	-1.01359	down
16.08_417.2187m/z	16.084	417.219	HMDB0116524	PGP(a-13:0/i-18:0)	4.36072e-07	2.23228	-1.15852	down
18.40_424.2279m/z	18.3993	424.228	HMDB0116525	PGP(a-13:0/i-19:0)	1.26905e-07	2.37189	-1.24604	down
17.75_873.4074m/z	17.7517	873.407	HMDB0274304	PGP(a-13:0/TXB2)	3.86341e-06	2.7238	1.44562	up
16.44_930.5593n	16.4441	953.548	HMDB0274631	PGP(a-21:0/18:1(12Z)-2OH(9,10))	1.07771e-07	2.10969	-1.07703	down
12.97_986.5466n	12.9684	505.272	HMDB0274605	PGP(a-21:0/6 keto-PGF1alpha)	2.25169e-06	3.29653	-1.72095	down
17.19_986.6200n	17.193	505.308	HMDB0274735	PGP(a-25:0/18:1(12Z)-2OH(9,10))	2.7629e-06	2.14627	-1.10183	down
7.69_415.1887m/z	7.6938	415.189	HMDB0274835	PGP(i-12:0/18:2(10E,12Z)+=O(9))	1.57092e-05	2.16615	-1.11513	down
15.43_810.4072n	15.4312	791.389	HMDB0274793	PGP(i-12:0/20:4(5Z,8Z,11Z,14Z)-OH(19S))	0.00167021	2.12412	1.08686	up
19.93_443.1800m/z	19.9316	443.18	HMDB0274855	PGP(i-12:0/20:5(7Z,9Z,11E,13E,17Z)-3OH(5,6,15))	7.28329e-06	2.78245	1.47636	up
19.98_824.3862n	19.983	847.375	HMDB0274817	PGP(i-12:0/PGJ2)	1.87719e-07	3.21487	1.68476	up
16.18_841.3821m/z	16.18	841.382	HMDB0274823	PGP(i-12:0/TXB2)	6.70477e-08	4.11319	2.04026	up
17.75_875.4014m/z	17.7517	875.401	HMDB0275029	PGP(i-14:0/20:4(6Z,8E,10E,14Z)-2OH(5S,12R))	0.000507205	2.49332	1.31807	up
17.80_889.3962m/z	17.8032	889.396	HMDB0275063	PGP(i-14:0/20:5(7Z,9Z,11E,13E,17Z)-3OH(5,6,15))	2.22334e-06	3.9866	1.99516	up
5.76_303.1397m/z	5.75667	303.14	HMDB0275079	PGP(i-14:0/22:5(4Z,7Z,10Z,13Z,19Z)-O(16,17))	3.14079e-08	4.17408	-2.06146	down
16.44_897.4480m/z	16.4441	897.448	HMDB0275089	PGP(i-14:0/PGF1alpha)	1.69816e-09	7.40476	-2.88845	down
17.21_432.2230m/z	17.2102	432.223	HMDB0275288	PGP(i-16:0/18:3(10,12,15)-OH(9))	8.4394e-07	2.00847	-1.0061	down
16.54_456.2237m/z	16.5413	456.224	HMDB0275209	PGP(i-16:0/20:4(5Z,8Z,11Z,14Z)-OH(19S))	1.25395e-06	2.10311	-1.07253	down
16.95_1009.6162m/z	16.9515	1009.62	HMDB0274778	PGP(PGF1alpha/a-25:0)	1.05508e-07	3.1555	1.65787	up
19.95_981.5492m/z	19.9487	981.549	HMDB0275711	PGP(PGF1alpha/i-20:0)	0.000232905	2.17417	1.12046	up
8.73_1009.5805m/z	8.73378	1009.58	HMDB0275919	PGP(PGF1alpha/i-22:0)	2.25028e-08	4.23816	-2.08344	down
12.90_309.1472m/z	12.8999	309.147	HMDB0272325	PGP(PGJ2/16:0)	3.62346e-08	2.29605	-1.19915	down
17.67_463.2196m/z	17.6676	463.22	HMDB0273052	PGP(PGJ2/18:3(6Z,9Z,12Z))	2.63169e-06	2.75187	-1.46041	down
13.45_299.2005m/z	13.4486	299.2	HMDB0032464	Phenethyl decanoate	1.9432e-07	2.1422	-1.0991	down
10.74_261.1078m/z	10.7396	261.108	HMDB0029001	Phenylalanylmethionine	1.16336e-05	2.69526	-1.43042	down
15.43_285.1213m/z	15.4312	285.121	HMDB0029008	Phenylalanylvaline	5.34878e-08	4.30368	2.10557	up
6.55_259.0081m/z	6.55092	259.008	HMDB0062577	Phosphatidylcholine O-34:2	2.35851e-06	4.14602	2.05173	up
10.20_283.0902m/z	10.1966	283.09	HMDB0302468	Phosphatidylglycerol	4.09307e-08	3.86159	1.9492	up
17.82_485.9533m/z	17.822	485.953	HMDB0304464	phosphoadenosine-5'-phosphosulfate	3.74398e-07	3.25657	1.70335	up
10.93_299.0123m/z	10.9281	299.012	HMDB0256477	Phosphogluconic acid	3.83938e-08	2.90664	-1.53935	down
9.33_372.9447m/z	9.32808	372.945	HMDB0000280	Phosphoribosyl pyrophosphate	3.83938e-08	2.57331	-1.36362	down
10.39_160.8918m/z	10.3852	160.892	HMDB0003840	Phosphoroselenoic acid	3.62346e-08	6.9431	2.79558	up
17.70_441.2645m/z	17.7019	441.264	HMDB0009790	PI(16:0/20:4(8Z,11Z,14Z,17Z))	1.59954e-06	2.58205	-1.36852	down
17.80_952.5419n	17.8048	935.539	HMDB0276368	PI(18:0/6 keto-PGF1alpha)	5.84957e-08	2.13925	-1.0971	down
16.64_459.2436m/z	16.6441	459.244	HMDB0276701	PI(18:2(9Z,12Z)/18:2(10E,12Z)+=O(9))	3.8178e-08	4.24441	-2.08556	down
16.51_983.4865m/z	16.507	983.486	HMDB0277307	PI(20:3(5Z,8Z,11Z)/PGJ2)	8.42585e-09	6.48249	-2.69655	down
13.48_486.2970m/z	13.4829	486.297	HMDB0277006	PI(20:3(8Z,11Z,14Z)-2OH(5,6)/20:0)	1.09098e-06	2.23509	-1.16033	down
16.02_995.5103m/z	16.0153	995.51	HMDB0277511	PI(20:4(5Z,8Z,11Z,14Z)/6 keto-PGF1alpha)	0.000398162	2.08199	1.05797	up
15.43_956.5911n	15.4312	937.573	HMDB0277789	PI(22:2(13Z,16Z)/20:3(6,8,11)-OH(5))	6.71737e-08	2.6448	1.40316	up
17.26_942.5946n	17.2559	943.602	HMDB0277851	PI(22:3(10Z,13Z,16Z)/18:1(12Z)-O(9S,10R))	9.68902e-07	2.41298	1.27081	up
15.43_940.5640n	15.4312	961.539	HMDB0277847	PI(22:3(10Z,13Z,16Z)/18:2(9Z,11E)+=O(13))	4.4686e-08	3.04198	1.60501	up
16.59_343.1757m/z	16.5927	343.176	HMDB0277922	PI(22:4(10Z,13Z,16Z,19Z)/PGE2)	9.95001e-08	2.39793	-1.26179	down
16.70_969.5685m/z	16.6957	969.569	HMDB0277993	PI(22:4(10Z,13Z,16Z,19Z)/PGF1alpha)	0.00170262	2.04728	1.03371	up
8.43_503.2413m/z	8.42522	503.241	HMDB0278345	PI(22:6(4Z,7Z,10Z,13Z,16Z,19Z)/PGJ2)	1.27558e-07	2.57018	-1.36187	down
3.51_347.1900m/z	3.51097	347.19	HMDB0277760	PI(22:6(5Z,8E,10Z,13Z,15E,19Z)-2OH(7S, 17S)/22:2(13Z,16Z))	9.72439e-06	2.71261	-1.43968	down
15.99_957.5404m/z	15.9914	957.54	HMDB0277008	PI(5-iso PGF2VI/20:0)	1.41745e-07	2.66721	1.41533	up
13.35_1002.5464m/z	13.351	1002.55	HMDB0276375	PI(LTE4/18:0)	3.00483e-07	3.57489	1.8379	up
13.24_942.5503n	13.2428	987.521	HMDB0277100	PI(PGJ2/20:1(11Z))	3.18413e-08	2.66007	-1.41147	down
8.72_513.2728m/z	8.71665	513.273	HMDB0277828	PI(PGJ2/22:3(10Z,13Z,16Z))	6.11538e-08	2.17943	-1.12395	down
6.13_1032.5132n	6.1281	359.833	HMDB0278755	PIP(18:0/6 keto-PGF1alpha)	6.5108e-08	6.0394	-2.5944	down
16.43_1027.5389m/z	16.4269	1027.54	HMDB0279507	PIP(18:1(12Z)-2OH(9,10)/20:0)	4.84219e-08	3.97131	-1.98961	down
15.43_1021.5357m/z	15.4312	1021.54	HMDB0280338	PIP(18:1(12Z)-2OH(9,10)/22:3(10Z,13Z,16Z))	1.42736e-07	3.73823	1.90236	up
16.63_513.2424m/z	16.627	513.242	HMDB0280752	PIP(18:2(9Z,11E)+=O(13)/22:5(7Z,10Z,13Z,16Z,19Z))	9.12693e-07	5.3522	-2.42013	down
15.99_1025.5296m/z	15.9914	1025.53	HMDB0279506	PIP(20:0/18:1(12Z)-2OH(9,10))	2.15427e-07	2.85221	1.51208	up
7.10_534.2725m/z	7.09952	534.272	HMDB0279546	PIP(20:0/PGD1)	5.7579e-05	7.10369	-2.82857	down
16.64_364.5170m/z	16.6441	364.517	HMDB0279548	PIP(20:0/PGF1alpha)	3.9604e-08	5.17425	-2.37135	down
5.98_541.2633m/z	5.97952	541.263	HMDB0279584	PIP(20:1(11Z)/6 keto-PGF1alpha)	3.68982e-08	6.72514	-2.74956	down
8.46_511.2560m/z	8.4595	511.256	HMDB0279818	PIP(20:3(5Z,8Z,11Z)/18:1(12Z)-2OH(9,10))	5.98087e-05	3.09426	-1.62959	down
17.14_544.2789m/z	17.1416	544.279	HMDB0010011	PIP(20:3(8Z,11Z,14Z)/18:0)	7.79691e-07	2.56958	-1.36153	down
14.31_547.2515m/z	14.3116	547.251	HMDB0280534	PIP(20:3(8Z,11Z,14Z)-2OH(5,6)/22:4(7Z,10Z,13Z,16Z))	3.08552e-06	2.56925	1.36135	up
16.32_981.4467m/z	16.3241	981.447	HMDB0280004	PIP(20:4(5Z,8Z,11Z,14Z)/PGJ2)	3.14079e-08	5.85551	-2.5498	down
4.92_528.2708m/z	4.92238	528.271	HMDB0280244	PIP(20:5(5Z,8Z,10E,14Z,17Z)-OH(12)/22:2(13Z,16Z))	3.95468e-08	6.41966	-2.6825	down
16.64_1068.5443n	16.6441	546.27	HMDB0280271	PIP(22:2(13Z,16Z)/PGE1)	4.65169e-08	5.88728	-2.5576	down
15.43_1086.5451n	15.4312	1067.53	HMDB0280367	PIP(22:3(10Z,13Z,16Z)/22:6(4Z,7Z,11E,13Z,15E,19Z)-2OH(10S,17))	4.22759e-08	2.94756	1.55952	up
18.24_1105.5525m/z	18.245	1105.55	HMDB0280379	PIP(22:3(10Z,13Z,16Z)/PGF1alpha)	7.38363e-05	2.49846	1.32104	up
13.52_1079.4542m/z	13.5224	1079.45	HMDB0280769	PIP(22:5(7Z,10Z,13Z,16Z,19Z)/20:5(7Z,9Z,11E,13E,17Z)-3OH(5,6,15))	0.0344344	2.38736	-1.25542	down
15.43_1032.5434n	15.4312	1031.54	HMDB0279633	PIP(22:6(5Z,7Z,10Z,13Z,16Z,19Z)-OH(4)/20:1(11Z))	7.90778e-08	3.41821	1.77324	up
8.87_364.5204m/z	8.87094	364.52	HMDB0279549	PIP(PGF1alpha/20:0)	4.14834e-05	2.35179	-1.23376	down
6.75_545.2689m/z	6.74522	545.269	HMDB0280484	PIP(PGF1alpha/22:4(10Z,13Z,16Z,19Z))	3.78389e-07	8.45871	-3.08044	down
12.26_1031.5106m/z	12.2595	1031.51	HMDB0278766	PIP(TXB2/18:0)	3.83938e-08	3.50001	1.80736	up
15.48_1049.5138m/z	15.4827	1049.51	HMDB0010045	PIP2(16:0/22:2(13Z,16Z))	0.025128	2.1344	-1.09383	down
15.91_568.3407m/z	15.9124	568.341	HMDB0062195	Platelet-activating factor	1.89963e-07	5.99597	-2.58399	down
20.00_297.1515m/z	19.998	297.151	HMDB0256709	Porphyrinogen	3.83938e-08	3.58891	1.84355	up
16.25_313.2185m/z	16.2485	313.218	HMDB0001830	Progesterone	3.97564e-08	3.0849	1.62522	up
15.79_301.2163m/z	15.7923	301.216	HMDB0002982	Prostaglandin B1	2.70369e-07	2.36822	-1.24381	down
16.43_301.2161m/z	16.4269	301.216	HMDB0060104	Prostaglandin C1	3.5764e-08	2.1668	-1.11557	down
17.04_197.1158m/z	17.0386	197.116	HMDB0013039	Prostaglandin G1	3.96344e-05	2.00291	-1.00209	down
7.25_652.4121m/z	7.2538	652.412	78636	PS(12:0/14:0)	1.32543e-07	2.30043	-1.2019	down
17.36_660.4218m/z	17.3589	660.422	HMDB0012331	PS(14:0/14:1(9Z))	7.86989e-08	3.07575	-1.62094	down
16.85_692.4463m/z	16.8487	692.446	HMDB0112273	PS(14:0/15:0)	1.41806e-06	3.15946	1.65968	up
14.74_260.1596m/z	14.7404	260.16	HMDB0012335	PS(14:0/18:1(9Z))	0.00118509	4.26385	-2.09216	down
15.04_702.4294m/z	15.0369	702.429	HMDB0012344	PS(14:1(9Z)/16:1(9Z))	4.92179e-08	5.5788	2.47995	up
16.54_712.4242m/z	16.54	712.424	HMDB0112321	PS(15:0/14:1(9Z))	5.70782e-07	4.80174	2.26356	up
17.75_849.5084n	17.7517	870.483	HMDB0281138	PS(16:0/6 keto-PGF1alpha)	4.05213e-08	3.82351	1.9349	up
16.27_877.4901m/z	16.2725	877.49	HMDB0281142	PS(16:0/PGJ2)	0.000389347	2.29153	-1.19631	down
18.79_844.6063m/z	18.7881	844.606	HMDB0112371	PS(16:1(9Z)/24:1(15Z))	4.06961e-08	2.98019	-1.57541	down
17.19_696.4664m/z	17.193	696.466	HMDB0012396	PS(18:2(9Z,12Z)/14:0)	4.83933e-07	2.11259	-1.07901	down
8.23_436.7813m/z	8.22522	436.781	HMDB0282099	PS(20:0/18:1(12Z)-2OH(9,10))	9.8761e-05	2.05084	-1.03621	down
7.31_770.4739m/z	7.30522	770.474	HMDB0112604	PS(20:3(5Z,8Z,11Z)/18:4(6Z,9Z,12Z,15Z))	1.12476e-07	4.47153	-2.16077	down
16.59_848.5885m/z	16.5927	848.588	HMDB0282888	PS(20:4(5Z,8Z,11Z,14Z)-OH(18R)/22:0)	3.38644e-07	3.40506	-1.76768	down
19.52_830.5591m/z	19.5199	830.559	HMDB0112698	PS(20:5(5Z,8Z,11Z,14Z,17Z)/22:0)	3.48346e-08	5.81126	-2.53885	down
19.59_862.6315m/z	19.5885	862.632	HMDB0112756	PS(22:1(13Z)/22:2(13Z,16Z))	8.4305e-08	2.61649	-1.38763	down
7.75_1000.5720n	7.74522	523.275	HMDB0283014	PS(22:1(13Z)/LTE4)	5.13987e-08	3.88927	-1.9595	down
19.95_798.5671m/z	19.9487	798.567	HMDB0112764	PS(22:2(13Z,16Z)/16:0)	3.83938e-08	5.81879	-2.54072	down
15.81_462.8418m/z	15.8084	462.842	HMDB0112786	PS(22:2(13Z,16Z)/24:0)	3.84123e-08	3.0433	1.60563	up
16.61_854.5786m/z	16.6098	854.579	HMDB0112858	PS(22:5(7Z,10Z,13Z,16Z,19Z)/22:2(13Z,16Z))	3.83938e-08	2.51788	-1.33221	down
18.84_472.7521m/z	18.8397	472.752	HMDB0283528	PS(22:6(4Z,7Z,10Z,13Z,16Z,19Z)/6 keto-PGF1alpha)	3.83938e-08	9.09571	-3.18519	down
19.59_958.7417m/z	19.5885	958.742	HMDB0112909	PS(24:0/24:1(15Z))	8.37009e-06	2.12217	-1.08554	down
19.52_472.7469m/z	19.5199	472.747	HMDB0282386	PS(6 keto-PGF1alpha/20:3(5Z,8Z,11Z))	3.83938e-08	12.3722	-3.62904	down
17.41_789.5825n	17.4103	790.59	78784	PS(P-18:0/19:0)	1.337e-07	2.26242	-1.17787	down
17.65_471.7403m/z	17.6504	471.74	HMDB0282604	PS(TXB2/20:4(5Z,8Z,11Z,14Z))	3.82849e-08	6.71185	-2.74671	down
13.23_239.0703m/z	13.2309	239.07	HMDB0000884	Ribothymidine	3.83938e-08	4.32284	2.11198	up
12.99_465.0411m/z	12.9856	465.041	HMDB0060504	S-(1,2-Dichlorovinyl)glutathione	9.23446e-08	2.4764	-1.30824	down
8.92_372.0868m/z	8.92236	372.087	HMDB0060507	S-(Formylmethyl)glutathione	2.56393e-07	2.72057	-1.44391	down
14.91_642.3101m/z	14.912	642.31	HMDB0013063	S-(PGJ2)-glutathione	6.85512e-08	2.18661	-1.12869	down
4.36_144.0805m/z	4.36238	144.08	HMDB0042012	Salsolinol	6.5709e-08	4.49594	-2.16862	down
13.29_455.0549m/z	13.2943	455.055	HMDB0011117	Se-Adenosylselenohomocysteine	3.83938e-08	2.54546	-1.34792	down
12.27_290.0397n	12.2712	354.055	HMDB0258206	Sedoheptulose 7-phosphate	5.1217e-08	2.20125	-1.13832	down
8.10_181.9734m/z	8.09952	181.973	HMDB0004113	Se-Methylselenocysteine	7.91959e-08	5.22471	2.38535	up
5.11_183.0773m/z	5.11095	183.077	HMDB0029040	Serylhydroxyproline	7.61101e-06	2.01202	-1.00864	down
17.23_252.1649m/z	17.2273	252.165	SM(d16:0/2:0)	SM(d16:0/2:0)	3.79371e-05	2.02286	-1.0164	down
15.51_380.2549m/z	15.5064	380.255	HMDB0290280	SM(d16:1/18:1(12Z)-O(9S,10R))	2.97325e-07	3.21987	-1.687	down
7.88_401.2612m/z	7.88237	401.261	HMDB0290284	SM(d16:1/22:6(5Z,8E,10Z,13Z,15E,19Z)-2OH(7S, 17S))	1.18093e-06	2.50578	-1.32526	down
18.75_417.2558m/z	18.7538	417.256	HMDB0290267	SM(d16:1/6 keto-PGF1alpha)	2.295e-05	2.09491	-1.06689	down
7.68_379.2480m/z	7.67665	379.248	HMDB0290327	SM(d16:2(4E,8Z)/20:5(5Z,8Z,11Z,14Z,16E)-OH(18))	1.41485e-06	2.87927	-1.5257	down
16.83_723.4759m/z	16.8315	723.476	HMDB0290318	SM(d16:2(4E,8Z)/5-iso PGF2VI)	1.50212e-05	3.19646	1.67648	up
18.24_785.5074m/z	18.2433	785.507	HMDB0290315	SM(d16:2(4E,8Z)/TXB2)	4.89238e-06	3.18116	1.66955	up
18.52_405.2715m/z	18.5194	405.271	HMDB0290394	SM(d17:1/PGE1)	3.59507e-07	2.93649	-1.55409	down
18.81_406.2533m/z	18.8052	406.253	HMDB0290364	SM(d17:1/PGJ2)	3.83938e-08	5.15534	-2.36607	down
8.01_723.5056m/z	8.0138	723.506	HMDB0290445	SM(d17:2(4E,8Z)/18:3(9,11,15)-OH(13))	3.83938e-08	3.55632	1.83039	up
16.15_337.2686m/z	16.1525	337.269	HMDB0012084	SM(d18:0/12:0)	2.67161e-06	2.55482	-1.35322	down
16.61_806.5803m/z	16.6098	806.58	HMDB0290478	SM(d18:0/18:2(9Z,11E)+=O(13))	1.61644e-07	3.11203	-1.63786	down
18.12_419.2758m/z	18.1249	419.276	HMDB0290490	SM(d18:0/22:6(5Z,7Z,10Z,13Z,16Z,19Z)-OH(4))	7.26215e-08	2.50416	-1.32433	down
14.64_703.5751m/z	14.6375	703.575	HMDB0010169	SM(d18:1/16:0)	0.000590719	3.26827	-1.70853	down
8.07_423.2740m/z	8.07094	423.274	HMDB0290550	SM(d18:1/PGE1)	5.47536e-06	2.34629	-1.23038	down
18.23_417.2593m/z	18.2278	417.259	HMDB0290599	SM(d18:2(4E,14Z)/22:5(4Z,7Z,10Z,13Z,19Z)-O(16,17))	6.81869e-08	2.32779	-1.21896	down
17.68_803.5386m/z	17.6832	803.539	HMDB0290598	SM(d18:2(4E,14Z)/22:6(4Z,7Z,11E,13Z,15E,19Z)-2OH(10S,17))	9.89768e-08	3.38299	1.7583	up
17.53_412.2506m/z	17.5303	412.251	HMDB0290572	SM(d18:2(4E,14Z)/PGJ2)	5.4226e-07	2.06924	-1.0491	down
14.45_400.3019m/z	14.4489	400.302	HMDB0290635	SM(d19:0/18:1(12Z)-2OH(9,10))	1.98449e-07	3.18465	1.67113	up
18.23_799.6052m/z	18.2278	799.605	HMDB0290654	SM(d19:0/PGE1)	3.8178e-08	4.07901	-2.02822	down
18.94_420.2677m/z	18.9425	420.268	HMDB0290676	SM(d19:1/PGJ2)	3.83938e-08	9.24633	-3.20888	down
17.19_463.3253m/z	17.1859	463.325	HMDB0258420	sphingosylphosphorylcholine	1.2668e-07	3.44537	1.78466	up
18.79_267.2687m/z	18.7881	267.269	HMDB0000827	Stearic acid	3.26906e-08	2.72369	-1.44556	down
16.64_309.6225m/z	16.6441	309.622	HMDB0002581	Taurocholic acid 3-sulfate	3.83938e-08	3.79089	-1.92254	down
15.40_498.2897m/z	15.3969	498.29	HMDB0000896	Taurodeoxycholic acid	0.0243169	2.50232	1.32327	up
8.51_255.1109m/z	8.51093	255.111	HMDB0003193	Testosterone glucuronide	5.78327e-08	2.67421	-1.41911	down
16.83_468.3895m/z	16.8328	468.389	HMDB0060158	Tetracosatetraenoyl carnitine	1.32524e-05	2.34693	-1.23078	down
18.43_362.2367m/z	18.4337	362.237	HMDB0241391	Tetradeca-9,11-dienedioylcarnitine	9.14242e-07	2.03948	-1.0282	down
11.08_318.2795m/z	11.0824	318.28	HMDB0258883	Tetradecadienyl-l-carnitine	1.96097e-07	2.00358	-1.00258	down
10.08_257.1735m/z	10.0766	257.174	HMDB0000872	Tetradecanedioic acid	3.83938e-08	4.33813	2.11707	up
9.47_293.1180m/z	9.46521	293.118	HMDB0010357	Tetrahydroaldosterone-3-glucuronide	3.767e-06	4.04686	-2.0168	down
19.95_310.0980m/z	19.9487	310.098	HMDB0006825	Tetrahydrofolyl-[Glu](2)	7.42506e-07	2.03542	1.02533	up
17.01_603.4647m/z	17.0144	603.465	HMDB0094939	TG(12:0/i-12:0/8:0)	2.7789e-07	3.53734	1.82267	up
11.07_777.6994m/z	11.0653	777.699	HMDB0042274	TG(14:0/14:1(9Z)/18:0)	6.71022e-07	4.55931	-2.18882	down
19.95_817.6288m/z	19.9487	817.629	HMDB0042286	TG(14:0/14:1(9Z)/18:2(9Z,12Z))	3.83938e-08	2.94883	-1.56014	down
17.60_819.7727m/z	17.5974	819.773	HMDB0042180	TG(14:0/18:0/O-18:0)	0.00940503	2.2428	1.1653	up
15.79_445.3139m/z	15.7923	445.314	HMDB0048288	TG(14:1(9Z)/18:4(6Z,9Z,12Z,15Z)/20:4(5Z,8Z,11Z,14Z))	6.17376e-06	2.65983	-1.41133	down
10.52_803.7337m/z	10.5167	803.734	HMDB0048183	TG(14:1(9Z)/20:4(5Z,8Z,11Z,14Z)/O-18:0)	2.79921e-07	2.74463	-1.45661	down
15.28_859.6565m/z	15.2835	859.657	HMDB0048343	TG(14:1(9Z)/20:5(5Z,8Z,11Z,14Z,17Z)/22:6(4Z,7Z,10Z,13Z,16Z,19Z))	0.027745	2.22939	1.15665	up
18.24_879.7356m/z	18.245	879.736	HMDB0048210	TG(14:1(9Z)/22:4(7Z,10Z,13Z,16Z)/18:1(9Z))	0.00169332	2.41313	-1.27091	down
17.65_845.7545m/z	17.6489	845.755	HMDB0043055	TG(15:0/18:0/18:1(11Z))	7.08793e-07	2.68868	1.4269	up
20.00_853.7570m/z	19.998	853.757	HMDB0043249	TG(15:0/18:1(11Z)/O-18:0)	4.03481e-08	3.1799	1.66898	up
16.81_963.7348m/z	16.8144	963.735	HMDB0043590	TG(15:0/22:4(7Z,10Z,13Z,16Z)/22:5(4Z,7Z,10Z,13Z,16Z))	6.75958e-05	2.50243	1.32333	up
17.65_899.7602m/z	17.6489	899.76	HMDB0043614	TG(15:0/22:5(4Z,7Z,10Z,13Z,16Z)/20:2n6)	3.62879e-07	3.00997	1.58975	up
17.65_831.7794m/z	17.6489	831.779	HMDB0043809	TG(15:0/O-18:0/18:1(11Z))	9.5771e-08	3.0182	1.59369	up
17.63_867.7703m/z	17.6317	867.77	HMDB0044108	TG(16:0/18:1(11Z)/O-18:0)	1.68164e-07	2.88236	1.52725	up
19.83_467.3661m/z	19.8286	467.366	HMDB0053261	TG(18:3(6Z,9Z,12Z)/O-18:0/20:5(5Z,8Z,11Z,14Z,17Z))	1.24025e-07	2.05719	-1.04067	down
17.65_935.7499m/z	17.6489	935.75	HMDB0055350	TG(18:3(9Z,12Z,15Z)/22:6(4Z,7Z,10Z,13Z,16Z,19Z)/O-18:0)	1.88138e-07	2.91746	1.54471	up
17.65_897.7656m/z	17.6489	897.766	HMDB0055355	TG(18:3(9Z,12Z,15Z)/O-18:0/22:5(7Z,10Z,13Z,16Z,19Z))	2.49025e-06	3.1117	1.6377	up
14.77_441.3396m/z	14.7747	441.34	HMDB0055365	TG(18:4(6Z,9Z,12Z,15Z)/15:0/20:5(5Z,8Z,11Z,14Z,17Z))	7.5321e-08	2.23097	-1.15767	down
19.97_869.7119m/z	19.9658	869.712	HMDB0055366	TG(18:4(6Z,9Z,12Z,15Z)/15:0/22:5(7Z,10Z,13Z,16Z,19Z))	7.10647e-07	3.24005	-1.69602	down
16.95_873.6493m/z	16.9515	873.649	HMDB0055503	TG(18:4(6Z,9Z,12Z,15Z)/18:4(6Z,9Z,12Z,15Z)/20:5(5Z,8Z,11Z,14Z,17Z))	4.4221e-08	3.17351	1.66608	up
13.43_434.3933m/z	13.4315	434.393	HMDB0053276	TG(20:2n6/14:0/O-18:0)	1.52559e-06	5.59951	-2.4853	down
19.93_916.7786n	19.9316	961.75	HMDB0051405	TG(20:3(5Z,8Z,11Z)/O-18:0/20:5(5Z,8Z,11Z,14Z,17Z))	0.00954929	2.16847	-1.11668	down
17.75_976.7599n	17.7517	957.742	HMDB0055734	TG(20:5(5Z,8Z,11Z,14Z,17Z)/20:3(5Z,8Z,11Z)/22:5(7Z,10Z,13Z,16Z,19Z))	1.26715e-07	3.02804	1.59838	up
20.00_995.7178m/z	19.998	995.718	HMDB0055735	TG(20:5(5Z,8Z,11Z,14Z,17Z)/20:3(5Z,8Z,11Z)/22:6(4Z,7Z,10Z,13Z,16Z,19Z))	3.83938e-08	3.26859	1.70867	up
15.28_544.4842m/z	15.2835	544.484	TG(21:0/22:0/22:1)	TG(21:0/22:0/22:1)	2.72943e-07	3.57791	1.83912	up
17.65_873.7845m/z	17.6489	873.784	HMDB0046284	TG(22:0/15:0/16:1(9Z))	8.22642e-08	2.97182	1.57135	up
17.65_941.7618m/z	17.6489	941.762	HMDB0054655	TG(22:4(7Z,10Z,13Z,16Z)/15:0/22:5(7Z,10Z,13Z,16Z,19Z))	7.91567e-07	3.02594	1.59738	up
9.41_341.2434m/z	9.41379	341.243	HMDB0054870	TG(22:4(7Z,10Z,13Z,16Z)/20:4(8Z,11Z,14Z,17Z)/20:5(5Z,8Z,11Z,14Z,17Z))	3.8178e-08	3.61839	-1.85535	down
17.56_933.7356m/z	17.5631	933.736	HMDB0055006	TG(22:5(4Z,7Z,10Z,13Z,16Z)/20:3(5Z,8Z,11Z)/18:3(9Z,12Z,15Z))	0.000756914	2.14226	1.09914	up
15.91_1019.7073m/z	15.9113	1019.71	HMDB0010553	TG(22:5(7Z,10Z,13Z,16Z,19Z)/20:5(5Z,8Z,11Z,14Z,17Z)/22:6(4Z,7Z,10Z,13Z,16Z,19Z))	1.93107e-06	3.82044	1.93374	up
17.75_1019.7125m/z	17.7517	1019.71	HMDB0010559	TG(22:6(4Z,7Z,10Z,13Z,16Z,19Z)/20:4(5Z,8Z,11Z,14Z)/22:6(4Z,7Z,10Z,13Z,16Z,19Z))	4.17143e-08	3.10895	1.63643	up
16.63_372.6328m/z	16.627	372.633	HMDB0047524	TG(24:0/22:4(7Z,10Z,13Z,16Z)/22:4(7Z,10Z,13Z,16Z))	4.43642e-08	4.12587	-2.0447	down
19.97_561.4790m/z	19.9658	561.479	HMDB0052155	TG(24:1(15Z)/24:1(15Z)/22:6(4Z,7Z,10Z,13Z,16Z,19Z))	1.70086e-06	2.98608	1.57825	up
19.97_603.5270m/z	19.9658	603.527	HMDB0097350	TG(i-13:0/i-15:0/8:0)	7.78982e-08	2.96148	-1.56632	down
12.60_333.2063m/z	12.6023	333.206	HMDB0001452	Thromboxane A2	3.83938e-08	3.42853	1.77759	up
9.79_446.9758m/z	9.78522	446.976	HMDB0001342	Thymidine 5'-triphosphate	1.48524e-06	6.35235	-2.66729	down
9.62_149.0330m/z	9.6195	149.033	HMDB0000262	Thymine	1.13516e-05	4.64499	-2.21567	down
5.88_415.2542m/z	5.87666	415.254	HMDB0241346	Trideca-5,8,11-trienoylcarnitine	2.20381e-07	2.30053	-1.20197	down
14.53_451.2771m/z	14.5346	451.277	HMDB0241347	Tridecanedioylcarnitine	3.62878e-08	2.74873	-1.45876	down
1.88_247.0463m/z	1.8767	247.046	HMDB0259133	tri-glyceride	5.54335e-05	3.57839	-1.83931	down
0.65_510.8305m/z	0.65385	510.83	HMDB0004879	Trihexosylceramide (d18:1/16:0)	3.14079e-08	4.30769	2.10691	up
8.77_1032.6888m/z	8.76807	1032.69	HMDB0004880	Trihexosylceramide (d18:1/18:0)	3.83938e-08	5.75499	2.52481	up
17.23_1098.7748m/z	17.2273	1098.77	HMDB0004883	Trihexosylceramide (d18:1/24:1(15Z))	6.44144e-07	2.39506	1.26006	up
12.09_331.2489m/z	12.0881	331.249	HMDB0302290	Trihydroxystearic acid	3.94728e-08	3.25532	1.7028	up
0.74_825.8081m/z	0.739567	825.808	HMDB0010346	Triiodothyronine glucuronide	3.57565e-07	3.9018	1.96414	up
15.43_921.3745n	15.4312	902.357	HMDB0259306	TRYPSINOGEN	3.83938e-08	3.64825	1.8672	up
6.43_347.1286m/z	6.43092	347.129	HMDB0240296	Tryptophan 2-C-mannoside	1.55692e-05	3.88165	1.95667	up
16.83_283.1729m/z	16.8328	283.173	HMDB0006709	Ubiquinone-2	6.30758e-07	3.02826	-1.59849	down
13.27_561.0212m/z	13.2652	561.021	HMDB0012302	UDP-D-galacturonic acid	3.82449e-08	3.4025	1.76659	up
9.79_358.2233m/z	9.78522	358.223	HMDB0241175	Undec-4-enedioylcarnitine	4.90206e-08	2.22698	-1.15509	down
9.59_197.1179m/z	9.58522	197.118	HMDB0000888	Undecanedioic acid	3.82595e-08	4.0066	2.00238	up
20.00_964.2386m/z	19.998	964.239	HMDB0301001	Undecanedioyl-CoA	7.44196e-07	3.11959	1.64136	up
0.94_169.0350m/z	0.939567	169.035	HMDB0000289	Uric acid	3.26906e-08	19.4837	-4.2842	down
15.86_830.2233n	15.861	831.231	HMDB0000936	Uroporphyrin I	2.99818e-07	3.3064	-1.72526	down
10.11_504.9598m/z	10.1109	504.96	HMDB0000293	Xanthosine 5-triphosphate	0.00404285	3.17246	1.6656	up

## Sheet: Table S2
Table S2: Pathway analysis showed the significantly impacted pathways and their dysregulated metabolites in pediatric MSUD patients compared to healthy controls.
Impacted Pathways	Dysregulated Metabolites	Total	Hits	Raw p	-log10(p)	FDR	Impact
Pyrimidine metabolism	CDP; dCMP; Deoxycytidine; dUTP; dUDP; dUMP; dTDP; dTTP; Thymine; 5-Phospho-alpha-D-ribose 1-diphosphate	39	10	2.44e-05	4.6132	0.0019491	0.24824
Sphingolipid metabolism	Sphingomyelin; N-Acylsphingosine; Digalactosylceramide; Glucosylceramide; D-Glucosylsphingosine; alpha-D-Galactosyl-(1->4)-beta-D-galactosyl-(1->4)-beta-D-glucosyl-(1<->1)-ceramide; GM3; GA2	32	8	0.00020602	3.6861	0.008241	0.43964
Glycerophospholipid metabolism	Phosphatidylethanolamine; Phosphatidylcholine; 1-Acyl-sn-glycero-3-phosphocholine; Choline; Phosphatidate; CDP-ethanolamine; CDP-glycerol; Phosphatidylglycerol	36	8	0.0004946	3.3057	0.013189	0.42801
Purine metabolism	5-Phospho-alpha-D-ribose 1-diphosphate; Deoxyadenosine; GMP; Guanosine 3'-diphosphate 5'-triphosphate; XTP; P1,P4-Bis(5'-adenosyl)tetraphosphate; P1,P3-Bis(5'-adenosyl) triphosphate; 8-Hydroxyadenine; Urate	70	9	0.0037125	2.4303	0.07425	0.1241
Steroid hormone biosynthesis	Dehydroepiandrosterone sulfate; Progesterone; Dihydrocortisol; 21-Deoxycortisol; Estrone; Estradiol-17beta; 2-Hydroxyestrone; 2-Methoxyestrone; 11-Dehydrocorticosterone; Testosterone glucuronide; Estrone glucuronide.	87	11	0.0061826	2.2088	0.098922	0.17559
Nicotinate and nicotinamide metabolism	Deamino-NAD+; Nicotinate D-ribonucleoside; NADP+;	15	3	0.044504	1.3516	0.44504	0.21053

## Sheet: Table S3
Table S3 Comparative analysis of shared dysregulated metabolites between pediatric and neonatal MSUD patients
Compounds	Compound Names	Metabolite regulation in Pediatrict MSUD patients	Metabolite regulation in Newborn MSUD patients
12.48_554.2472m/z	PA(2:0/18:2(+B4:B2810E,12Z)+=O(9))	Down	up
13.17_294.1209m/z	1,7-Dimethylguanosine	Down	up
15.35_695.4461m/z	DG(15:0/PGE2/0:0)	Down	up
15.36_594.3422m/z	PC(2:0/18:1(12Z)-2OH(9,10))	Down	up
15.84_512.4129m/z	N-Nervonoyl Tyrosine	Down	up
15.93_260.1470m/z	PE(5-iso PGF2VI/14:0)	Down	up
16.03_753.4989m/z	PG(18:1(11Z)/18:3(9Z,12Z,15Z))	Down	up
16.24_848.5610m/z	PC(6 keto-PGF1alpha/16:0)	Down	up
16.43_718.5289m/z	DG(PGF1alpha/15:0/0:0)	Down	up
16.83_283.1729m/z	Ubiquinone-2	Down	up
16.88_638.5198m/z	CerP(d18:1/20:0)	Down	up
16.90_682.5461m/z	PC(O-16:0/16:1(9Z))	Down	up
16.92_726.5718m/z	PE(22:0/15:0)	Down	up
16.95_858.6521m/z	PC(22:0/18:1(9Z)-O(12,13))	Down	up
17.74_754.6015m/z	DG(20:3(6,8,11)-OH(5)/0:0/20:0)	Down	up
4.92_528.2708m/z	PIP(20:5(5Z,8Z,10E,14Z,17Z)-OH(12)/22:2(13Z,16Z))	Down	up
5.59_539.7464m/z	CDP-DG(PGJ2/18:2(9Z,12Z))	Down	up
6.13_1032.5132n	PIP(18:0/6 keto-PGF1alpha)	Down	up
6.75_545.2689m/z	PIP(PGF1alpha/22:4(10Z,13Z,16Z,19Z))	Down	up
7.10_534.2725m/z	PIP(20:0/PGD1)	Down	up
7.43_553.2840m/z	PA(8:0/14:0)	Down	up
8.31_520.7686m/z	CDP-DG(i-16:0/i-19:0)	Down	up
8.44_664.3230m/z	Neurotensin 1-10	Down	up
8.46_511.2560m/z	PIP(20:3(5Z,8Z,11Z)/18:1(12Z)-2OH(9,10))	Down	up
0.79_365.9667m/z	glutathioselenol	up	Down
1.23_408.9795m/z	dUDP	up	Down
1.95_186.9883m/z	3-Oxalomalic acid	up	Down
1.95_316.9490m/z	beta-D-fructose 2,6-bisphosphate	up	Down
11.55_349.1492m/z	Dehydroepiandrosterone sulfate	up	Down
14.25_673.3556m/z	PA(22:6(5Z,7Z,10Z,13Z,16Z,19Z)-OH(4)/10:0)	up	Down
14.62_722.4658m/z	PE(15:0/18:3(6Z,9Z,12Z))	up	Down
15.88_716.5156m/z	PE(P-16:0/18:1(12Z)-2OH(9,10))	up	Down
16.03_794.5369n	PG(18:1(12Z)-2OH(9,10)/i-17:0)	up	Down
16.08_676.4302m/z	DG(LTE4/0:0/12:0)	up	Down
16.85_692.4463m/z	PS(14:0/15:0)	up	Down
17.19_696.4664m/z	PS(18:2(9Z,12Z)/14:0)	up	Down
17.72_584.4730m/z	Cer(d17:1/PGE2)	up	Down
17.74_523.9964m/z	8-Oxo-dGTP	up	Down
17.74_611.4904n	Cer(d17:1/22:6(5Z,7Z,10Z,13Z,16Z,19Z)-OH(4))	up	Down
18.43_212.0892m/z	hydroxycortisol	up	Down
19.22_401.0121m/z	heparan sulfate alpha-D-glucosaminide	up	Down
2.48_423.9891m/z	CDP	up	Down
17.29_722.4574n	PA(22:6(5Z,7Z,10Z,13Z,16Z,19Z)-OH(4)/15:0)	None	None
14.83_660.4288n	PA(14:0/18:1(12Z)-O(9S,10R))	None	None
16.94_708.4937n	PG(a-13:0/i-18:0)	None	None
16.94_687.5134n	PE(15:0/P-18:1(11Z))	None	None
16.95_775.5671n	PC(P-16:0/18:1(12Z)-2OH(9,10))	None	None
17.75_852.5786n	PA(a-25:0/PGJ2)	None	None
16.88_601.4711n	Cer(d17:1/PGJ2)	None	None
15.11_651.4176m/z	DG(20:4(6E,8Z,11Z,13E)-2OH(5S,15S)/i-13:0/0:0)	None	None
16.59_718.5301m/z	PE(20:0/14:1(9Z))	None	None
16.88_561.3968m/z	PA(10:0/17:0)	None	None
16.92_649.4499m/z	PG(a-13:0/a-15:0)	None	None
16.94_355.2219m/z	PA(i-16:0/18:3(10,12,15)-OH(9))	None	None
17.14_544.2789m/z	PIP(20:3(8Z,11Z,14Z)/18:0)	None	None
17.75_716.5514m/z	PE(15:0/20:0)	None	None
17.75_765.5326m/z	DG(PGE2/0:0/20:0)	None	None
18.31_694.4615m/z	Cer(d18:2(4E,14Z)/TXB2)	None	None
18.24_754.4388m/z	PE(14:0/20:5(5Z,8Z,11Z,14Z,17Z))	None	None
18.07_680.4455m/z	DG(12:0/0:0/22:6(4Z,7Z,11E,13Z,15E,19Z)-2OH(10S,17))	None	None
17.75_413.2653m/z	PG(i-19:0/18:3(9,11,15)-OH(13))	None	None
17.55_319.1963m/z	PA(20:0/8:0)	None	None
16.97_446.2904m/z	PA(20:5(7Z,9Z,11E,13E,17Z)-3OH(5,6,15)/a-25:0)	None	None
16.95_732.5477m/z	DG(18:0/22:6(4Z,7Z,10Z,13Z,16Z,19Z)/0:0)	None	None
16.92_672.5194m/z	DG(18:1(12Z)-O(9S,10R)/16:0/0:0)	None	None
16.92_644.4947m/z	PE(15:0/P-16:0)	None	None
16.90_628.4936m/z	Cer(d17:1/22:6(4Z,7Z,11E,13Z,15E,19Z)-2OH(10S,17))	None	None
16.58_674.5035m/z	Cer(t18:0/PGE2)	None	None
16.54_630.4791m/z	Cer(d18:2(4E,14Z)/20:5(7Z,9Z,11E,13E,17Z)-3OH(5,6,15))	None	None
16.36_586.4531m/z	Cer(d16:1/20:5(7Z,9Z,11E,13E,17Z)-3OH(5,6,15))	None	None
15.93_593.3511m/z	LysoPI(20:0/0:0)	None	None
16.95_737.4969m/z	DG(PGD2/0:0/18:0)	None	None
